# Supplementary material for: Metabolic engineering of Clostridium autoethanogenum for ethyl acetate production from CO
Source: Microb Cell Fact. 2022 Nov 23;21:243. doi: 10.1186/s12934-022-01964-5 (PMC9686113; doi:10.1186/s12934-022-01964-5)
Supplement: Supplementary file 2 — Additional file 2: zip. GenBank files of plasmids used in this study, including: ppta-acka-atf1.gb, ppta-acka-eat1.gb, ppta-acka-treat1.gb, precas1-ald.gb, pthl-atf1.gb, SIBR-Cas pta.gb. [file 12934_2022_1964_MOESM2_ESM.zip]

Archive with 6 entries (6 files):
- ppta-acka-atf1.gb
- ppta-acka-eat1.gb
- ppta-acka-treat1.gb
- precas1-ald.gb
- pthl-atf1.gb
- SIBR-Cas pta.gb
