# Supplementary material for: Metabolic engineering of Clostridium autoethanogenum for ethyl acetate production from CO
Source: Microb Cell Fact. 2022 Nov 23;21:243. doi: 10.1186/s12934-022-01964-5 (PMC9686113; doi:10.1186/s12934-022-01964-5)
Supplement: Supplementary file 2 — Additional file 2: zip. GenBank files of plasmids used in this study, including: ppta-acka-atf1.gb, ppta-acka-eat1.gb, ppta-acka-treat1.gb, precas1-ald.gb, pthl-atf1.gb, SIBR-Cas pta.gb. [file 12934_2022_1964_MOESM2_ESM.zip › ppta-acka-atf1.gb]

LOCUS       pMTL83151-pPta-AckA-Atf 6271 bp ds-DNA     circular     21-SEP-2022
DEFINITION  .
FEATURES             Location/Qualifiers
     terminator      256..309
                     /label="CD0164 terminator terminator"
                     /ApEinfo_revcolor="#b1ff67"
                     /ApEinfo_fwdcolor="#b1ff67"
     primer_bind     310..327
                     /label="M13R primer_bind"
                     /ApEinfo_revcolor="#b7e6d7"
                     /ApEinfo_fwdcolor="#b7e6d7"
     misc_feature    332..805
                     /label="pPta-AckA"
                     /ApEinfo_revcolor="#d59687"
                     /ApEinfo_fwdcolor="#d59687"
     misc_feature    806..2382
                     /label="Atf1"
                     /ApEinfo_revcolor="#ff9ccd"
                     /ApEinfo_fwdcolor="#ff9ccd"
     CDS             2384..2403
                     /label="lacZ alpha CDS"
                     /ApEinfo_revcolor="#9eafd2"
                     /ApEinfo_fwdcolor="#9eafd2"
     terminator      2405..2446
                     /label="Cpa fdx terminator terminator"
                     /ApEinfo_revcolor="#b7e6d7"
                     /ApEinfo_fwdcolor="#b7e6d7"
     CDS             3173..3490
                     /label="repH CDS"
                     /ApEinfo_revcolor="#84b0dc"
                     /ApEinfo_fwdcolor="#84b0dc"
     CDS             4162..4785
                     /label="catP CDS"
                     /ApEinfo_revcolor="#faac61"
                     /ApEinfo_fwdcolor="#faac61"
     rep_origin      4998..5543
                     /label="ColE1 RNA II rep_origin"
                     /ApEinfo_revcolor="#d6b295"
                     /ApEinfo_fwdcolor="#d6b295"
     CDS             5944..113
                     /label="traJ CDS"
                     /ApEinfo_revcolor="#f8d3a9"
                     /ApEinfo_fwdcolor="#f8d3a9"
ORIGIN
        1 cggcgcggtt cggtgatgcc acgatcctcg ccctgctggc gaagatcgaa gagaagcagg
       61 acgagcttgg caaggtcatg atgggcgtgg tccgcccgag ggcagagcca tgactttttt
      121 agccgctaaa acggccgggg ggtgcgcgtg attgccaagc acgtccccat gcgctccatc
      181 aagaagagcg acttcgcgga gctggtgaag tacatcaccg acgagcaagg caagaccgat
      241 cgggccccct gcaggataaa aaaattgtag ataaatttta taaaatagtt ttatctacaa
      301 tttttttatc aggaaacagc tatgaccgcg gCAATATGAT ATTTATGTCC ATTGTGAAAG
      361 GGATTATATT CAACTATTAT TCCAGTTACG TTCATAGAAA TTTTCCTTTC TAAAATATTT
      421 TATTCCATGT CAAGAACTCT GTTTATTTCA TTAAAGAACT ATAAGTACAA AGTATAAGGC
      481 ATTTGAAAAA ATAGGCTAGT ATATTGATTG ATTATTTATT TTAAAATGCC TAAGTGAAAT
      541 ATATACATAT TATAACAATA AAATAAGTAT TAGTGTAGGA TTTTTAAATA GAGTATCTAT
      601 TTTCAGATTA AATTTTTGAT TATTTGATTT ACATTATATA ATATTGAGTA AAGTATTGAC
      661 TAGCAAAATT TTTTGATACT TTAATTTGTG AAATTTCTTA TCAAAAGTTA TATTTTTGAA
      721 TAATTTTTAT TGAAAAATAC AACTAAAAAG GATTATAGTA TAAGTGTGTG TAATTTTGTG
      781 TTAAATTTAA AGGGAGGAAA TGAACATGAA TGAAATTGAT GAGAAAAATC AGGCTCCCGT
      841 TCAACAAGAA TGCTTGAAAG AGATGATACA GAATGGCCAT GCACGAAGGA TGGGTAGTGT
      901 AGAAGATTTG TATGTAGCAC TAAATAGACA AAATTTATAT CGTAATTTTT GCACATATGG
      961 TGAATTAAGC GATTATTGTA CTAGGGATCA GCTAACATTA GCATTAAGGG AAATTTGCTT
     1021 GAAAAATCCT ACTTTGTTAC ATATAGTATT GCCTACAAGA TGGCCTAATC ATGAAAATTA
     1081 TTATCGTAGC AGCGAATATT ATTCACGACC TCATCCTGTT CATGATTATA TATCAGTTTT
     1141 ACAAGAATTA AAATTGAGCG GAGTTGTACT AAATGAACAA CCAGAGTATA GCGCTGTTAT
     1201 GAAACAAATT TTAGAAGAAT TTAAAAATAG CAAAGGAAGC TATACTGCTA AAATATTTAA
     1261 ATTGACTACA ACTTTAACTA TACCATATTT TGGTCCTACA GGTCCCAGCT GGCGATTGAT
     1321 ATGTTTGCCT GAAGAGCACA CAGAAAAATG GAAAAAATTT ATTTTTGTTA GTAATCATTG
     1381 CATGAGTGAT GGACGAAGTA GCATTCACTT TTTTCATGAT TTAAGAGACG AATTAAATAA
     1441 TATAAAAACT CCTCCTAAAA AATTAGATTA TATATTTAAA TATGAGGAGG ATTATCAATT
     1501 ATTAAGGAAA TTGCCTGAAC CCATTGAAAA AGTTATTGAC TTTAGACCTC CCTATTTATT
     1561 TATACCCAAA TCATTGTTGA GCGGATTTAT TTATAATCAT TTAAGATTTA GTTCAAAAGG
     1621 AGTTTGTATG AGAATGGATG ATGTTGAAAA AACAGATGAT GTAGTTACAG AGATTATTAA
     1681 TATATCACCT ACAGAATTTC AAGCCATAAA AGCTAATATA AAATCAAATA TTCAAGGAAA
     1741 ATGTACTATT ACTCCCTTTT TACATGTATG TTGGTTTGTT AGTTTGCATA AATGGGGAAA
     1801 ATTTTTTAAA CCTTTAAATT TTGAATGGTT GACCGATATA TTTATTCCCG CTGATTGCCG
     1861 TTCACAATTG CCTGATGATG ATGAAATGAG ACAGATGTAT AGATATGGTG CAAATGTAGG
     1921 TTTTATAGAC TTTACACCCT GGATTAGCGA ATTTGACATG AATGATAATA AAGAAAATTT
     1981 TTGGCCTTTG ATAGAGCACT ATCATGAAGT TATAAGCGAA GCATTAAGAA ATAAAAAACA
     2041 TCTACATGGT TTAGGCTTTA ATATTCAAGG TTTTGTACAA AAATATGTTA ATATAGACAA
     2101 AGTTATGTGC GATAGGGCTA TTGGCAAAAG ACGTGGTGGA ACATTATTAA GCAATGTTGG
     2161 ATTGTTTAAT CAGTTAGAGG AGCCCGATGC TAAATATAGT ATTTGCGATT TAGCTTTTGG
     2221 TCAATTTCAA GGTAGCTGGC ACCAAGCTTT TAGCTTAGGA GTATGTAGCA CTAATGTTAA
     2281 AGGCATGAAT ATAGTAGTAG CATCAACAAA AAATGTAGTA GGAAGCCAAG AAAGTCTAGA
     2341 AGAGTTGTGC AGCATATATA AAGCACTATT GTTAGGTCCA TAGtgaatgg cgaatggcgc
     2401 tagcataaaa ataagaagcc tgcatttgca ggcttcttat ttttatggcg cgccgccatt
     2461 atttttttga acaattgaca attcatttct tattttttat taagtgatag tcaaaaggca
     2521 taacagtgct gaatagaaag aaatttacag aaaagaaaat tatagaattt agtatgatta
     2581 attatactca tttatgaatg tttaattgaa tacaaaaaaa aatacttgtt atgtattcaa
     2641 ttacgggtta aaatatagac aagttgaaaa atttaataaa aaaataagtc ctcagctctt
     2701 atatattaag ctaccaactt agtatataag ccaaaactta aatgtgctac caacacatca
     2761 agccgttaga gaactctatc tatagcaata tttcaaatgt accgacatac aagagaaaca
     2821 ttaactatat atattcaatt tatgagatta tcttaacaga tataaatgta aattgcaata
     2881 agtaagattt agaagtttat agcctttgtg tattggaagc agtacgcaaa ggctttttta
     2941 tttgataaaa attagaagta tatttatttt ttcataatta atttatgaaa atgaaagggg
     3001 gtgagcaaag tgacagagga aagcagtatc ttatcaaata acaaggtatt agcaatatca
     3061 ttattgactt tagcagtaaa cattatgact tttatagtgc ttgtagctaa gtagtacgaa
     3121 agggggagct ttaaaaagct ccttggaata catagaattc ataaattaat ttatgaaaag
     3181 aagggcgtat atgaaaactt gtaaaaattg caaagagttt attaaagata ctgaaatatg
     3241 caaaatacat tcgttgatga ttcatgataa aacagtagca acctattgca gtaaatacaa
     3301 tgagtcaaga tgtttacata aagggaaagt ccaatgtatt aattgttcaa agatgaaccg
     3361 atatggatgg tgtgccataa aaatgagatg ttttacagag gaagaacaga aaaaagaacg
     3421 tacatgcatt aaatattatg caaggagctt taaaaaagct catgtaaaga agagtaaaaa
     3481 gaaaaaataa tttatttatt aatttaatat tgagagtgcc gacacagtat gcactaaaaa
     3541 atatatctgt ggtgtagtga gccgatacaa aaggatagtc actcgcattt tcataataca
     3601 tcttatgtta tgattatgtg tcggtgggac ttcacgacga aaacccacaa taaaaaaaga
     3661 gttcggggta gggttaagca tagttgaggc aactaaacaa tcaagctagg atatgcagta
     3721 gcagaccgta aggtcgttgt ttaggtgtgt tgtaatacat acgctattaa gatgtaaaaa
     3781 tacggatacc aatgaaggga aaagtataat ttttggatgt agtttgtttg ttcatctatg
     3841 ggcaaactac gtccaaagcc gtttccaaat ctgctaaaaa gtatatcctt tctaaaatca
     3901 aagtcaagta tgaaatcata aataaagttt aattttgaag ttattatgat attatgtttt
     3961 tctattaaaa taaattaagt atatagaata gtttaataat agtatatact taatgtgata
     4021 agtgtctgac agtgtcacag aaaggatgat tgttatggat tataagcggc cggccagtgg
     4081 gcaagttgaa aaattcacaa aaatgtggta taatatcttt gttcattaga gcgataaact
     4141 tgaatttgag agggaactta gatggtattt gaaaaaattg ataaaaatag ttggaacaga
     4201 aaagagtatt ttgaccacta ctttgcaagt gtaccttgta cctacagcat gaccgttaaa
     4261 gtggatatca cacaaataaa ggaaaaggga atgaaactat atcctgcaat gctttattat
     4321 attgcaatga ttgtaaaccg ccattcagag tttaggacgg caatcaatca agatggtgaa
     4381 ttggggatat atgatgagat gataccaagc tatacaatat ttcacaatga tactgaaaca
     4441 ttttccagcc tttggactga gtgtaagtct gactttaaat catttttagc agattatgaa
     4501 agtgatacgc aacggtatgg aaacaatcat agaatggaag gaaagccaaa tgctccggaa
     4561 aacattttta atgtatctat gataccgtgg tcaaccttcg atggctttaa tctgaatttg
     4621 cagaaaggat atgattattt gattcctatt tttactatgg ggaaatatta taaagaagat
     4681 aacaaaatta tacttccttt ggcaattcaa gttcatcacg cagtatgtga cggatttcac
     4741 atttgccgtt ttgtaaacga attgcaggaa ttgataaata gttaacttca ggtttgtctg
     4801 taactaaaaa caagtattta agcaaaaaca tcgtagaaat acggtgtttt ttgttaccct
     4861 aagtttaaac tcctttttga taatctcatg accaaaatcc cttaacgtga gttttcgttc
     4921 cactgagcgt cagaccccgt agaaaagatc aaaggatctt cttgagatcc tttttttctg
     4981 cgcgtaatct gctgcttgca aacaaaaaaa ccaccgctac cagcggtggt ttgtttgccg
     5041 gatcaagagc taccaactct ttttccgaag gtaactggct tcagcagagc gcagatacca
     5101 aatactgttc ttctagtgta gccgtagtta ggccaccact tcaagaactc tgtagcaccg
     5161 cctacatacc tcgctctgct aatcctgtta ccagtggctg ctgccagtgg cgataagtcg
     5221 tgtcttaccg ggttggactc aagacgatag ttaccggata aggcgcagcg gtcgggctga
     5281 acggggggtt cgtgcacaca gcccagcttg gagcgaacga cctacaccga actgagatac
     5341 ctacagcgtg agctatgaga aagcgccacg cttcccgaag ggagaaaggc ggacaggtat
     5401 ccggtaagcg gcagggtcgg aacaggagag cgcacgaggg agcttccagg gggaaacgcc
     5461 tggtatcttt atagtcctgt cgggtttcgc cacctctgac ttgagcgtcg atttttgtga
     5521 tgctcgtcag gggggcggag cctatggaaa aacgccagca acgcggcctt tttacggttc
     5581 ctggcctttt gctggccttt tgctcacatg ttctttcctg cgttatcccc tgattctgtg
     5641 gataaccgta ttaccgcctt tgagtgagct gataccgctc gccgcagccg aacgaccgag
     5701 cgcagcgagt cagtgagcga ggaagcggaa gagcgcccaa tacgcagggc cccctgcttc
     5761 ggggtcatta tagcgatttt ttcggtatat ccatcctttt tcgcacgata tacaggattt
     5821 tgccaaaggg ttcgtgtaga ctttccttgg tgtatccaac ggcgtcagcc gggcaggata
     5881 ggtgaagtag gcccacccgc gagcgggtgt tccttcttca ctgtccctta ttcgcacctg
     5941 gcggtgctca acgggaatcc tgctctgcga ggctggccgg ctaccgccgg cgtaacagat
     6001 gagggcaagc ggatggctga tgaaaccaag ccaaccagga agggcagccc acctatcaag
     6061 gtgtactgcc ttccagacga acgaagagcg attgaggaaa aggcggcggc ggccggcatg
     6121 agcctgtcgg cctacctgct ggccgtcggc cagggctaca aaatcacggg cgtcgtggac
     6181 tatgagcacg tccgcgagct ggcccgcatc aatggcgacc tgggccgcct gggcggcctg
     6241 ctgaaactct ggctcaccga cgacccgcgc a
//
