# Supplementary material for: Metabolic engineering of Clostridium autoethanogenum for ethyl acetate production from CO
Source: Microb Cell Fact. 2022 Nov 23;21:243. doi: 10.1186/s12934-022-01964-5 (PMC9686113; doi:10.1186/s12934-022-01964-5)
Supplement: Supplementary file 2 — Additional file 2: zip. GenBank files of plasmids used in this study, including: ppta-acka-atf1.gb, ppta-acka-eat1.gb, ppta-acka-treat1.gb, precas1-ald.gb, pthl-atf1.gb, SIBR-Cas pta.gb. [file 12934_2022_1964_MOESM2_ESM.zip › ppta-acka-eat1.gb]

LOCUS       pMLT83151-pPta-AckA-Eat 5785 bp ds-DNA     circular     21-SEP-2022
DEFINITION  .
FEATURES             Location/Qualifiers
     CDS             126..566
                     /label="traJ CDS"
                     /ApEinfo_revcolor="#f8d3a9"
                     /ApEinfo_fwdcolor="#f8d3a9"
     terminator      709..762
                     /label="CD0164 terminator terminator"
                     /ApEinfo_revcolor="#b1ff67"
                     /ApEinfo_fwdcolor="#b1ff67"
     primer_bind     763..780
                     /label="M13R primer_bind"
                     /ApEinfo_revcolor="#b7e6d7"
                     /ApEinfo_fwdcolor="#b7e6d7"
     misc_feature    785..1258
                     /label="pPta-AckA"
                     /ApEinfo_revcolor="#d59687"
                     /ApEinfo_fwdcolor="#d59687"
     misc_feature    1259..2350
                     /label="Eat1_charm"
                     /ApEinfo_revcolor="#f58a5e"
                     /ApEinfo_fwdcolor="#f58a5e"
     CDS             1259..2350
                     /label="Translation 1259-2350"
     terminator      2372..2413
                     /label="Cpa fdx terminator terminator"
                     /ApEinfo_revcolor="#b7e6d7"
                     /ApEinfo_fwdcolor="#b7e6d7"
     CDS             3140..3457
                     /label="repH CDS"
                     /ApEinfo_revcolor="#84b0dc"
                     /ApEinfo_fwdcolor="#84b0dc"
     CDS             4129..4752
                     /label="catP CDS"
                     /ApEinfo_revcolor="#faac61"
                     /ApEinfo_fwdcolor="#faac61"
     rep_origin      4965..5510
                     /label="ColE1 RNA II rep_origin"
                     /ApEinfo_revcolor="#d6b295"
                     /ApEinfo_fwdcolor="#d6b295"
ORIGIN
        1 TTTGCCAAAG GGTTCGTGTA GACTTTCCTT GGTGTATCCA ACGGCGTCAG CCGGGCAGGA
       61 TAGGTGAAGT AGGCCCACCC GCGAGCGGGT GTTCCTTCTT CACTGTCCCT TATTCGCACC
      121 TGGCGGTGCT CAACGGGAAT CCTGCTCTGC GAGGCTGGCC GGCTACCGCC GGCGTAACAG
      181 ATGAGGGCAA GCGGATGGCT GATGAAACCA AGCCAACCAG GAAGGGCAGC CCACCTATCA
      241 AGGTGTACTG CCTTCCAGAC GAACGAAGAG CGATTGAGGA AAAGGCGGCG GCGGCCGGCA
      301 TGAGCCTGTC GGCCTACCTG CTGGCCGTCG GCCAGGGCTA CAAAATCACG GGCGTCGTGG
      361 ACTATGAGCA CGTCCGCGAG CTGGCCCGCA TCAATGGCGA CCTGGGCCGC CTGGGCGGCC
      421 TGCTGAAACT CTGGCTCACC GACGACCCGC GCACGGCGCG GTTCGGTGAT GCCACGATCC
      481 TCGCCCTGCT GGCGAAGATC GAAGAGAAGC AGGACGAGCT TGGCAAGGTC ATGATGGGCG
      541 TGGTCCGCCC GAGGGCAGAG CCATGACTTT TTTAGCCGCT AAAACGGCCG GGGGGTGCGC
      601 GTGATTGCCA AGCACGTCCC CATGCGCTCC ATCAAGAAGA GCGACTTCGC GGAGCTGGTG
      661 AAGTACATCA CCGACGAGCA AGGCAAGACC GATCGGGCCC CCTGCAGGAT AAAAAAATTG
      721 TAGATAAATT TTATAAAATA GTTTTATCTA CAATTTTTTT ATCAGGAAAC AGCTATGACC
      781 GCGGCAATAT GATATTTATG TCCATTGTGA AAGGGATTAT ATTCAACTAT TATTCCAGTT
      841 ACGTTCATAG AAATTTTCCT TTCTAAAATA TTTTATTCCA TGTCAAGAAC TCTGTTTATT
      901 TCATTAAAGA ACTATAAGTA CAAAGTATAA GGCATTTGAA AAAATAGGCT AGTATATTGA
      961 TTGATTATTT ATTTTAAAAT GCCTAAGTGA AATATATACA TATTATAACA ATAAAATAAG
     1021 TATTAGTGTA GGATTTTTAA ATAGAGTATC TATTTTCAGA TTAAATTTTT GATTATTTGA
     1081 TTTACATTAT ATAATATTGA GTAAAGTATT GACTAGCAAA ATTTTTTGAT ACTTTAATTT
     1141 GTGAAATTTC TTATCAAAAG TTATATTTTT GAATAATTTT TATTGAAAAA TACAACTAAA
     1201 AAGGATTATA GTATAAGTGT GTGTAATTTT GTGTTAAATT TAAAGGGAGG AAATGAACAT
     1261 GTTGCTAGCA TATACAGTTA GACCTAGTAA TTGGAGTTTT ACAAGAAGAG CTTATAGTGC
     1321 AACTGCTAGA GCTTTTAATC AACAAAAAGG CTTGTTACCT TTACCTATTA AAGAAACTGT
     1381 TGATATGGCT TATGATCTAC ATTTACCTGA AAGAAGTGTT ATAGGAAAAA TGCCTTATCA
     1441 TAGCCCTGAA CCTATTATAT TTTATCATGG ATTATTGGGA AGTAAACGTA ATTATAGACA
     1501 TGATTGTAAA AAATTGGCAA CAGCATTACA AACTCCTGTT TATACTGTTG ATATTAGAAA
     1561 TCATGGTAGT AGTGAACATG CATTGCCTTT TGATTATAAT ACTCTTGTTA ATGATTTGGT
     1621 TCATTTTGCT GAGACACATT CATTAGGAAA AGTAAATTTG GTTGGATATA GTTTAGGAGC
     1681 AAAAGTAGCT ATGTTGGCTT GTTTAAAACA TCCTGAAAGG TTTAGCGCAG CATGTATAAT
     1741 AGATAATAGT CCTGAAGAAC AACCACATAT AAAACCATTA TTGACTGCTT TGGTTAAAAG
     1801 TTGCGTAAAA TTATTGGATC ATCATAATGT AAGAGCTGAT GATAAATTGT GGAGACATAA
     1861 AGCTAGCGAG GCTTTAAAAA AATATATACC TGATGCAGGA ATTAGATATT ATTTGCTTAG
     1921 CAATATTATT AATAATCCAA GGGTTGTAGA ATATAGAAGT CCTGTAATTA ATTATGATGA
     1981 TGGAATGTTG CATTTTAAAA ATCCTGTAAG ACATATGATG GATTTTGTAA CTAAAGAAGT
     2041 AGCTGCATGG CCTACTCAGG AACTAGAGGG AAAACAATTT TTAGGTCCAG TAAATTTTAT
     2101 TAAAGCAACA CGTAGTGATT TTATTAATCC TAAAAGCTTA CAAGCTATAA ATCAATATTT
     2161 TCCATATCAT AATATAGATG AAATAAATGC TACTCATTTT ATTCTTAATG AAAGGCCACA
     2221 AGAGTATCTT AGAGCTGTAA CAGATTTTTT TAAAGTTACA AGATATCAAC TTGAGAAAAA
     2281 AAGAGAACAA GATTTGGCAA AAATTGATCA ACTAAATGCT AGTGAAAGTC TAAAAAGCGC
     2341 AAGAGATTAA TGAATGGCGA ATGGCGCTAG CATAAAAATA AGAAGCCTGC ATTTGCAGGC
     2401 TTCTTATTTT TATGGCGCGC CGCCATTATT TTTTTGAACA ATTGACAATT CATTTCTTAT
     2461 TTTTTATTAA GTGATAGTCA AAAGGCATAA CAGTGCTGAA TAGAAAGAAA TTTACAGAAA
     2521 AGAAAATTAT AGAATTTAGT ATGATTAATT ATACTCATTT ATGAATGTTT AATTGAATAC
     2581 AAAAAAAAAT ACTTGTTATG TATTCAATTA CGGGTTAAAA TATAGACAAG TTGAAAAATT
     2641 TAATAAAAAA ATAAGTCCTC AGCTCTTATA TATTAAGCTA CCAACTTAGT ATATAAGCCA
     2701 AAACTTAAAT GTGCTACCAA CACATCAAGC CGTTAGAGAA CTCTATCTAT AGCAATATTT
     2761 CAAATGTACC GACATACAAG AGAAACATTA ACTATATATA TTCAATTTAT GAGATTATCT
     2821 TAACAGATAT AAATGTAAAT TGCAATAAGT AAGATTTAGA AGTTTATAGC CTTTGTGTAT
     2881 TGGAAGCAGT ACGCAAAGGC TTTTTTATTT GATAAAAATT AGAAGTATAT TTATTTTTTC
     2941 ATAATTAATT TATGAAAATG AAAGGGGGTG AGCAAAGTGA CAGAGGAAAG CAGTATCTTA
     3001 TCAAATAACA AGGTATTAGC AATATCATTA TTGACTTTAG CAGTAAACAT TATGACTTTT
     3061 ATAGTGCTTG TAGCTAAGTA GTACGAAAGG GGGAGCTTTA AAAAGCTCCT TGGAATACAT
     3121 AGAATTCATA AATTAATTTA TGAAAAGAAG GGCGTATATG AAAACTTGTA AAAATTGCAA
     3181 AGAGTTTATT AAAGATACTG AAATATGCAA AATACATTCG TTGATGATTC ATGATAAAAC
     3241 AGTAGCAACC TATTGCAGTA AATACAATGA GTCAAGATGT TTACATAAAG GGAAAGTCCA
     3301 ATGTATTAAT TGTTCAAAGA TGAACCGATA TGGATGGTGT GCCATAAAAA TGAGATGTTT
     3361 TACAGAGGAA GAACAGAAAA AAGAACGTAC ATGCATTAAA TATTATGCAA GGAGCTTTAA
     3421 AAAAGCTCAT GTAAAGAAGA GTAAAAAGAA AAAATAATTT ATTTATTAAT TTAATATTGA
     3481 GAGTGCCGAC ACAGTATGCA CTAAAAAATA TATCTGTGGT GTAGTGAGCC GATACAAAAG
     3541 GATAGTCACT CGCATTTTCA TAATACATCT TATGTTATGA TTATGTGTCG GTGGGACTTC
     3601 ACGACGAAAA CCCACAATAA AAAAAGAGTT CGGGGTAGGG TTAAGCATAG TTGAGGCAAC
     3661 TAAACAATCA AGCTAGGATA TGCAGTAGCA GACCGTAAGG TCGTTGTTTA GGTGTGTTGT
     3721 AATACATACG CTATTAAGAT GTAAAAATAC GGATACCAAT GAAGGGAAAA GTATAATTTT
     3781 TGGATGTAGT TTGTTTGTTC ATCTATGGGC AAACTACGTC CAAAGCCGTT TCCAAATCTG
     3841 CTAAAAAGTA TATCCTTTCT AAAATCAAAG TCAAGTATGA AATCATAAAT AAAGTTTAAT
     3901 TTTGAAGTTA TTATGATATT ATGTTTTTCT ATTAAAATAA ATTAAGTATA TAGAATAGTT
     3961 TAATAATAGT ATATACTTAA TGTGATAAGT GTCTGACAGT GTCACAGAAA GGATGATTGT
     4021 TATGGATTAT AAGCGGCCGG CCAGTGGGCA AGTTGAAAAA TTCACAAAAA TGTGGTATAA
     4081 TATCTTTGTT CATTAGAGCG ATAAACTTGA ATTTGAGAGG GAACTTAGAT GGTATTTGAA
     4141 AAAATTGATA AAAATAGTTG GAACAGAAAA GAGTATTTTG ACCACTACTT TGCAAGTGTA
     4201 CCTTGTACCT ACAGCATGAC CGTTAAAGTG GATATCACAC AAATAAAGGA AAAGGGAATG
     4261 AAACTATATC CTGCAATGCT TTATTATATT GCAATGATTG TAAACCGCCA TTCAGAGTTT
     4321 AGGACGGCAA TCAATCAAGA TGGTGAATTG GGGATATATG ATGAGATGAT ACCAAGCTAT
     4381 ACAATATTTC ACAATGATAC TGAAACATTT TCCAGCCTTT GGACTGAGTG TAAGTCTGAC
     4441 TTTAAATCAT TTTTAGCAGA TTATGAAAGT GATACGCAAC GGTATGGAAA CAATCATAGA
     4501 ATGGAAGGAA AGCCAAATGC TCCGGAAAAC ATTTTTAATG TATCTATGAT ACCGTGGTCA
     4561 ACCTTCGATG GCTTTAATCT GAATTTGCAG AAAGGATATG ATTATTTGAT TCCTATTTTT
     4621 ACTATGGGGA AATATTATAA AGAAGATAAC AAAATTATAC TTCCTTTGGC AATTCAAGTT
     4681 CATCACGCAG TATGTGACGG ATTTCACATT TGCCGTTTTG TAAACGAATT GCAGGAATTG
     4741 ATAAATAGTT AACTTCAGGT TTGTCTGTAA CTAAAAACAA GTATTTAAGC AAAAACATCG
     4801 TAGAAATACG GTGTTTTTTG TTACCCTAAG TTTAAACTCC TTTTTGATAA TCTCATGACC
     4861 AAAATCCCTT AACGTGAGTT TTCGTTCCAC TGAGCGTCAG ACCCCGTAGA AAAGATCAAA
     4921 GGATCTTCTT GAGATCCTTT TTTTCTGCGC GTAATCTGCT GCTTGCAAAC AAAAAAACCA
     4981 CCGCTACCAG CGGTGGTTTG TTTGCCGGAT CAAGAGCTAC CAACTCTTTT TCCGAAGGTA
     5041 ACTGGCTTCA GCAGAGCGCA GATACCAAAT ACTGTTCTTC TAGTGTAGCC GTAGTTAGGC
     5101 CACCACTTCA AGAACTCTGT AGCACCGCCT ACATACCTCG CTCTGCTAAT CCTGTTACCA
     5161 GTGGCTGCTG CCAGTGGCGA TAAGTCGTGT CTTACCGGGT TGGACTCAAG ACGATAGTTA
     5221 CCGGATAAGG CGCAGCGGTC GGGCTGAACG GGGGGTTCGT GCACACAGCC CAGCTTGGAG
     5281 CGAACGACCT ACACCGAACT GAGATACCTA CAGCGTGAGC TATGAGAAAG CGCCACGCTT
     5341 CCCGAAGGGA GAAAGGCGGA CAGGTATCCG GTAAGCGGCA GGGTCGGAAC AGGAGAGCGC
     5401 ACGAGGGAGC TTCCAGGGGG AAACGCCTGG TATCTTTATA GTCCTGTCGG GTTTCGCCAC
     5461 CTCTGACTTG AGCGTCGATT TTTGTGATGC TCGTCAGGGG GGCGGAGCCT ATGGAAAAAC
     5521 GCCAGCAACG CGGCCTTTTT ACGGTTCCTG GCCTTTTGCT GGCCTTTTGC TCACATGTTC
     5581 TTTCCTGCGT TATCCCCTGA TTCTGTGGAT AACCGTATTA CCGCCTTTGA GTGAGCTGAT
     5641 ACCGCTCGCC GCAGCCGAAC GACCGAGCGC AGCGAGTCAG TGAGCGAGGA AGCGGAAGAG
     5701 CGCCCAATAC GCAGGGCCCC CTGCTTCGGG GTCATTATAG CGATTTTTTC GGTATATCCA
     5761 TCCTTTTTCG CACGATATAC AGGAT
//
