# Supplementary material for: Metabolic engineering of Clostridium autoethanogenum for ethyl acetate production from CO
Source: Microb Cell Fact. 2022 Nov 23;21:243. doi: 10.1186/s12934-022-01964-5 (PMC9686113; doi:10.1186/s12934-022-01964-5)
Supplement: Supplementary file 2 — Additional file 2: zip. GenBank files of plasmids used in this study, including: ppta-acka-atf1.gb, ppta-acka-eat1.gb, ppta-acka-treat1.gb, precas1-ald.gb, pthl-atf1.gb, SIBR-Cas pta.gb. [file 12934_2022_1964_MOESM2_ESM.zip › ppta-acka-treat1.gb]

LOCUS       pMLT83151-pPta-AckA-trE 5701 bp ds-DNA     circular     21-SEP-2022
DEFINITION  .
FEATURES             Location/Qualifiers
     CDS             189..812
                     /label="catP CDS"
                     /ApEinfo_revcolor="#faac61"
                     /ApEinfo_fwdcolor="#faac61"
     rep_origin      1025..1570
                     /label="ColE1 RNA II rep_origin"
                     /ApEinfo_revcolor="#d6b295"
                     /ApEinfo_fwdcolor="#d6b295"
     CDS             1971..2411
                     /label="traJ CDS"
                     /ApEinfo_revcolor="#f8d3a9"
                     /ApEinfo_fwdcolor="#f8d3a9"
     terminator      2554..2607
                     /label="CD0164 terminator terminator"
                     /ApEinfo_revcolor="#b1ff67"
                     /ApEinfo_fwdcolor="#b1ff67"
     primer_bind     2608..2625
                     /label="M13R primer_bind"
                     /ApEinfo_revcolor="#b7e6d7"
                     /ApEinfo_fwdcolor="#b7e6d7"
     misc_feature    2630..3103
                     /label="pPta-AckA"
                     /ApEinfo_revcolor="#d59687"
                     /ApEinfo_fwdcolor="#d59687"
     misc_feature    3104..4111
                     /label="eat1_c_harm_tr"
                     /ApEinfo_revcolor="#c7b0e3"
                     /ApEinfo_fwdcolor="#c7b0e3"
     CDS             3104..4111
                     /label="Translation 3104-4111"
     CDS             4112..4131
                     /label="lacZ alpha CDS"
                     /ApEinfo_revcolor="#9eafd2"
                     /ApEinfo_fwdcolor="#9eafd2"
     terminator      4133..4174
                     /label="Cpa fdx terminator terminator"
                     /ApEinfo_revcolor="#b7e6d7"
                     /ApEinfo_fwdcolor="#b7e6d7"
     CDS             4901..5218
                     /label="repH CDS"
                     /ApEinfo_revcolor="#84b0dc"
                     /ApEinfo_fwdcolor="#84b0dc"
ORIGIN
        1 attaagtata tagaatagtt taataatagt atatacttaa tgtgataagt gtctgacagt
       61 gtcacagaaa ggatgattgt tatggattat aagcggccgg ccagtgggca agttgaaaaa
      121 ttcacaaaaa tgtggtataa tatctttgtt cattagagcg ataaacttga atttgagagg
      181 gaacttagat ggtatttgaa aaaattgata aaaatagttg gaacagaaaa gagtattttg
      241 accactactt tgcaagtgta ccttgtacct acagcatgac cgttaaagtg gatatcacac
      301 aaataaagga aaagggaatg aaactatatc ctgcaatgct ttattatatt gcaatgattg
      361 taaaccgcca ttcagagttt aggacggcaa tcaatcaaga tggtgaattg gggatatatg
      421 atgagatgat accaagctat acaatatttc acaatgatac tgaaacattt tccagccttt
      481 ggactgagtg taagtctgac tttaaatcat ttttagcaga ttatgaaagt gatacgcaac
      541 ggtatggaaa caatcataga atggaaggaa agccaaatgc tccggaaaac atttttaatg
      601 tatctatgat accgtggtca accttcgatg gctttaatct gaatttgcag aaaggatatg
      661 attatttgat tcctattttt actatgggga aatattataa agaagataac aaaattatac
      721 ttcctttggc aattcaagtt catcacgcag tatgtgacgg atttcacatt tgccgttttg
      781 taaacgaatt gcaggaattg ataaatagtt aacttcaggt ttgtctgtaa ctaaaaacaa
      841 gtatttaagc aaaaacatcg tagaaatacg gtgttttttg ttaccctaag tttaaactcc
      901 tttttgataa tctcatgacc aaaatccctt aacgtgagtt ttcgttccac tgagcgtcag
      961 accccgtaga aaagatcaaa ggatcttctt gagatccttt ttttctgcgc gtaatctgct
     1021 gcttgcaaac aaaaaaacca ccgctaccag cggtggtttg tttgccggat caagagctac
     1081 caactctttt tccgaaggta actggcttca gcagagcgca gataccaaat actgttcttc
     1141 tagtgtagcc gtagttaggc caccacttca agaactctgt agcaccgcct acatacctcg
     1201 ctctgctaat cctgttacca gtggctgctg ccagtggcga taagtcgtgt cttaccgggt
     1261 tggactcaag acgatagtta ccggataagg cgcagcggtc gggctgaacg gggggttcgt
     1321 gcacacagcc cagcttggag cgaacgacct acaccgaact gagataccta cagcgtgagc
     1381 tatgagaaag cgccacgctt cccgaaggga gaaaggcgga caggtatccg gtaagcggca
     1441 gggtcggaac aggagagcgc acgagggagc ttccaggggg aaacgcctgg tatctttata
     1501 gtcctgtcgg gtttcgccac ctctgacttg agcgtcgatt tttgtgatgc tcgtcagggg
     1561 ggcggagcct atggaaaaac gccagcaacg cggccttttt acggttcctg gccttttgct
     1621 ggccttttgc tcacatgttc tttcctgcgt tatcccctga ttctgtggat aaccgtatta
     1681 ccgcctttga gtgagctgat accgctcgcc gcagccgaac gaccgagcgc agcgagtcag
     1741 tgagcgagga agcggaagag cgcccaatac gcagggcccc ctgcttcggg gtcattatag
     1801 cgattttttc ggtatatcca tcctttttcg cacgatatac aggattttgc caaagggttc
     1861 gtgtagactt tccttggtgt atccaacggc gtcagccggg caggataggt gaagtaggcc
     1921 cacccgcgag cgggtgttcc ttcttcactg tcccttattc gcacctggcg gtgctcaacg
     1981 ggaatcctgc tctgcgaggc tggccggcta ccgccggcgt aacagatgag ggcaagcgga
     2041 tggctgatga aaccaagcca accaggaagg gcagcccacc tatcaaggtg tactgccttc
     2101 cagacgaacg aagagcgatt gaggaaaagg cggcggcggc cggcatgagc ctgtcggcct
     2161 acctgctggc cgtcggccag ggctacaaaa tcacgggcgt cgtggactat gagcacgtcc
     2221 gcgagctggc ccgcatcaat ggcgacctgg gccgcctggg cggcctgctg aaactctggc
     2281 tcaccgacga cccgcgcacg gcgcggttcg gtgatgccac gatcctcgcc ctgctggcga
     2341 agatcgaaga gaagcaggac gagcttggca aggtcatgat gggcgtggtc cgcccgaggg
     2401 cagagccatg acttttttag ccgctaaaac ggccgggggg tgcgcgtgat tgccaagcac
     2461 gtccccatgc gctccatcaa gaagagcgac ttcgcggagc tggtgaagta catcaccgac
     2521 gagcaaggca agaccgatcg ggccccctgc aggataaaaa aattgtagat aaattttata
     2581 aaatagtttt atctacaatt tttttatcag gaaacagcta tgaccgcggC AATATGATAT
     2641 TTATGTCCAT TGTGAAAGGG ATTATATTCA ACTATTATTC CAGTTACGTT CATAGAAATT
     2701 TTCCTTTCTA AAATATTTTA TTCCATGTCA AGAACTCTGT TTATTTCATT AAAGAACTAT
     2761 AAGTACAAAG TATAAGGCAT TTGAAAAAAT AGGCTAGTAT ATTGATTGAT TATTTATTTT
     2821 AAAATGCCTA AGTGAAATAT ATACATATTA TAACAATAAA ATAAGTATTA GTGTAGGATT
     2881 TTTAAATAGA GTATCTATTT TCAGATTAAA TTTTTGATTA TTTGATTTAC ATTATATAAT
     2941 ATTGAGTAAA GTATTGACTA GCAAAATTTT TTGATACTTT AATTTGTGAA ATTTCTTATC
     3001 AAAAGTTATA TTTTTGAATA ATTTTTATTG AAAAATACAA CTAAAAAGGA TTATAGTATA
     3061 AGTGTGTGTA ATTTTGTGTT AAATTTAAAG GGAGGAAATG AACatgAAAG GCTTGTTACC
     3121 TTTACCTATT AAAGAAACTG TTGATATGGC TTATGATCTA CATTTACCTG AAAGAAGTGT
     3181 TATAGGAAAA ATGCCTTATC ATAGCCCTGA ACCTATTATA TTTTATCATG GATTATTGGG
     3241 AAGTAAACGT AATTATAGAC ATGATTGTAA AAAATTGGCA ACAGCATTAC AAACTCCTGT
     3301 TTATACTGTT GATATTAGAA ATCATGGTAG TAGTGAACAT GCATTGCCTT TTGATTATAA
     3361 TACTCTTGTT AATGATTTGG TTCATTTTGC TGAGACACAT TCATTAGGAA AAGTAAATTT
     3421 GGTTGGATAT AGTTTAGGAG CAAAAGTAGC TATGTTGGCT TGTTTAAAAC ATCCTGAAAG
     3481 GTTTAGCGCA GCATGTATAA TAGATAATAG TCCTGAAGAA CAACCACATA TAAAACCATT
     3541 ATTGACTGCT TTGGTTAAAA GTTGCGTAAA ATTATTGGAT CATCATAATG TAAGAGCTGA
     3601 TGATAAATTG TGGAGACATA AAGCTAGCGA GGCTTTAAAA AAATATATAC CTGATGCAGG
     3661 AATTAGATAT TATTTGCTTA GCAATATTAT TAATAATCCA AGGGTTGTAG AATATAGAAG
     3721 TCCTGTAATT AATTATGATG ATGGAATGTT GCATTTTAAA AATCCTGTAA GACATATGAT
     3781 GGATTTTGTA ACTAAAGAAG TAGCTGCATG GCCTACTCAG GAACTAGAGG GAAAACAATT
     3841 TTTAGGTCCA GTAAATTTTA TTAAAGCAAC ACGTAGTGAT TTTATTAATC CTAAAAGCTT
     3901 ACAAGCTATA AATCAATATT TTCCATATCA TAATATAGAT GAAATAAATG CTACTCATTT
     3961 TATTCTTAAT GAAAGGCCAC AAGAGTATCT TAGAGCTGTA ACAGATTTTT TTAAAGTTAC
     4021 AAGATATCAA CTTGAGAAAA AAAGAGAACA AGATTTGGCA AAAATTGATC AACTAAATGC
     4081 TAGTGAAAGT CTAAAAAGCG CAAGAGATTA Atgaatggcg aatggcgcta gcataaaaat
     4141 aagaagcctg catttgcagg cttcttattt ttatggcgcg ccgccattat ttttttgaac
     4201 aattgacaat tcatttctta ttttttatta agtgatagtc aaaaggcata acagtgctga
     4261 atagaaagaa atttacagaa aagaaaatta tagaatttag tatgattaat tatactcatt
     4321 tatgaatgtt taattgaata caaaaaaaaa tacttgttat gtattcaatt acgggttaaa
     4381 atatagacaa gttgaaaaat ttaataaaaa aataagtcct cagctcttat atattaagct
     4441 accaacttag tatataagcc aaaacttaaa tgtgctacca acacatcaag ccgttagaga
     4501 actctatcta tagcaatatt tcaaatgtac cgacatacaa gagaaacatt aactatatat
     4561 attcaattta tgagattatc ttaacagata taaatgtaaa ttgcaataag taagatttag
     4621 aagtttatag cctttgtgta ttggaagcag tacgcaaagg cttttttatt tgataaaaat
     4681 tagaagtata tttatttttt cataattaat ttatgaaaat gaaagggggt gagcaaagtg
     4741 acagaggaaa gcagtatctt atcaaataac aaggtattag caatatcatt attgacttta
     4801 gcagtaaaca ttatgacttt tatagtgctt gtagctaagt agtacgaaag ggggagcttt
     4861 aaaaagctcc ttggaataca tagaattcat aaattaattt atgaaaagaa gggcgtatat
     4921 gaaaacttgt aaaaattgca aagagtttat taaagatact gaaatatgca aaatacattc
     4981 gttgatgatt catgataaaa cagtagcaac ctattgcagt aaatacaatg agtcaagatg
     5041 tttacataaa gggaaagtcc aatgtattaa ttgttcaaag atgaaccgat atggatggtg
     5101 tgccataaaa atgagatgtt ttacagagga agaacagaaa aaagaacgta catgcattaa
     5161 atattatgca aggagcttta aaaaagctca tgtaaagaag agtaaaaaga aaaaataatt
     5221 tatttattaa tttaatattg agagtgccga cacagtatgc actaaaaaat atatctgtgg
     5281 tgtagtgagc cgatacaaaa ggatagtcac tcgcattttc ataatacatc ttatgttatg
     5341 attatgtgtc ggtgggactt cacgacgaaa acccacaata aaaaaagagt tcggggtagg
     5401 gttaagcata gttgaggcaa ctaaacaatc aagctaggat atgcagtagc agaccgtaag
     5461 gtcgttgttt aggtgtgttg taatacatac gctattaaga tgtaaaaata cggataccaa
     5521 tgaagggaaa agtataattt ttggatgtag tttgtttgtt catctatggg caaactacgt
     5581 ccaaagccgt ttccaaatct gctaaaaagt atatcctttc taaaatcaaa gtcaagtatg
     5641 aaatcataaa taaagtttaa ttttgaagtt attatgatat tatgtttttc tattaaaata
     5701 a
//
