# Supplementary material for: Metabolic engineering of Clostridium autoethanogenum for ethyl acetate production from CO
Source: Microb Cell Fact. 2022 Nov 23;21:243. doi: 10.1186/s12934-022-01964-5 (PMC9686113; doi:10.1186/s12934-022-01964-5)
Supplement: Supplementary file 2 — Additional file 2: zip. GenBank files of plasmids used in this study, including: ppta-acka-atf1.gb, ppta-acka-eat1.gb, ppta-acka-treat1.gb, precas1-ald.gb, pthl-atf1.gb, SIBR-Cas pta.gb. [file 12934_2022_1964_MOESM2_ESM.zip › precas1-ald.gb]

LOCUS       pRECas1-ald            10575 bp ds-DNA     circular     21-SEP-2022
DEFINITION  .
FEATURES             Location/Qualifiers
     terminator      188..241
                     /label="CD0164 terminator terminator"
                     /ApEinfo_revcolor="#f58a5e"
                     /ApEinfo_fwdcolor="#f58a5e"
     primer_bind     242..259
                     /label="M13R primer_bind"
                     /ApEinfo_revcolor="#b7e6d7"
                     /ApEinfo_fwdcolor="#b7e6d7"
     misc_feature    complement(297..4403)
                     /label="wtCas9"
                     /ApEinfo_revcolor="#b1ff67"
                     /ApEinfo_fwdcolor="#b1ff67"
     misc_feature    complement(4404..4469)
                     /label="Ribo switch E"
                     /ApEinfo_revcolor="#c7b0e3"
                     /ApEinfo_fwdcolor="#c7b0e3"
     misc_feature    complement(4470..4486)
                     /label="Linker"
                     /ApEinfo_revcolor="#75c6a9"
                     /ApEinfo_fwdcolor="#75c6a9"
     misc_feature    4663..4930
                     /label="ParaE"
                     /ApEinfo_revcolor="#c6c9d1"
                     /ApEinfo_fwdcolor="#c6c9d1"
     misc_feature    4938..4957
                     /label="CAETHG3747_1"
                     /ApEinfo_revcolor="#b4abac"
                     /ApEinfo_fwdcolor="#b4abac"
     misc_feature    4938..5039
                     /label="sgRNA module"
                     /ApEinfo_revcolor="#75c6a9"
                     /ApEinfo_fwdcolor="#75c6a9"
     misc_feature    4958..4980
                     /label="sgRNA handle"
                     /ApEinfo_revcolor="#ff9ccd"
                     /ApEinfo_fwdcolor="#ff9ccd"
     misc_feature    5041..5082
                     /label="Cpa fdx terminator"
                     /ApEinfo_revcolor="#84b0dc"
                     /ApEinfo_fwdcolor="#84b0dc"
     misc_feature    5098..5599
                     /label="CAETHG3747_LHA"
                     /ApEinfo_revcolor="#f8d3a9"
                     /ApEinfo_fwdcolor="#f8d3a9"
     misc_feature    5602..6682
                     /label="CAETHG_3747_RHA#2"
                     /ApEinfo_revcolor="#d6b295"
                     /ApEinfo_fwdcolor="#d6b295"
     rep_origin      complement(6703..8112)
                     /label="pCB102 Ori"
                     /ApEinfo_revcolor="#84b0dc"
                     /ApEinfo_fwdcolor="#84b0dc"
     CDS             7409..7726
                     /label="repH CDS"
                     /ApEinfo_revcolor="#84b0dc"
                     /ApEinfo_fwdcolor="#84b0dc"
     CDS             8398..9021
                     /label="catP CDS"
                     /ApEinfo_revcolor="#faac61"
                     /ApEinfo_fwdcolor="#faac61"
     rep_origin      9234..9779
                     /label="ColE1 RNA II rep_origin"
                     /ApEinfo_revcolor="#d6b295"
                     /ApEinfo_fwdcolor="#d6b295"
ORIGIN
        1 ggcaaggtca tgatgggcgt ggtccgcccg agggcagagc catgactttt ttagccgcta
       61 aaacggccgg ggggtgcgcg tgattgccaa gcacgtcccc atgcgctcca tcaagaagag
      121 cgacttcgcg gagctggtga agtacatcac cgacgagcaa ggcaagaccg atcgggcccc
      181 ctgcaggata aaaaaattgt agataaattt tataaaatag ttttatctac aattttttta
      241 tcaggaaaca gctatgaccG CGGCCGCTGT ATCCATATGA CCATGATTAC GAATTCtcag
      301 tcacctccta gctgactcaa atcaatgcgt gtttcataaa gaccagtgat ggattgatgg
      361 ataagagtgg catctaaaac ttcttttgta gacgtatatc gtttacgatc aattgttgta
      421 tcaaaatatt taaaagcagc gggagctcca agattcgtca acgtaaataa atgaataata
      481 ttttctgctt gttcacgtat tggtttgtct ctatgtttgt tatatgcact aagaacttta
      541 tctaaattgg catctgctaa aataacacgc ttagaaaatt cactgatttg ctcaataatc
      601 tcatctaaat aatgcttatg ctgctccaca aacaattgtt tttgttcgtt atcttctgga
      661 ctacccttca acttttcata atgactagct aaatataaaa aattcacata tttgcttggc
      721 agagccagct catttccttt ttgtaattct ccggcactag ccagcatccg tttacgaccg
      781 ttttctaact caaaaagact atatttaggt agtttaatga ttaagtcttt tttaacttcc
      841 ttatatcctt tagcttctaa aaagtcaatc ggattttttt caaaggaact tctttccata
      901 attgtgatcc ctagtaactc tttaacggat tttaacttct tcgatttccc tttttccacc
      961 ttagcaacca ctaggactga ataagctacc gttggactat caaaaccacc atattttttt
     1021 ggatcccagt cttttttacg agcaataagc ttgtccgaat ttctttttgg taaaattgac
     1081 tccttggaga atccgcctgt ctgtacttct gttttcttga caatattgac ttggggcatg
     1141 gacaatactt tgcgcactgt ggcaaaatct cgccctttat cccagacaat ttctccagtt
     1201 tccccattag tttcgattag agggcgtttg cgaatctctc catttgcaag tgtaatttct
     1261 gttttgaaga agttcatgat attagagtaa aagaaatatt ttgcggttgc tttgcctatt
     1321 tcttgctcag acttagcaat cattttacga acatcataaa ctttataatc accatagaca
     1381 aactccgatt caagttttgg atatttctta atcaaagcag ttccaacgac ggcatttaga
     1441 tacgcatcat gggcatgatg gtaattgtta atctcacgta ctttatagaa ttggaaatct
     1501 tttcggaagt cagaaactaa tttagatttt aaggtaatca ctttaacctc tcgaataagt
     1561 ttatcatttt catcgtattt agtattcatg cgactatcca aaatttgtgc cacatgctta
     1621 gtgatttggc gagtttcaac caattggcgt ttgataaaac cagctttatc aagttcactc
     1681 aaacctccac gttcagcttt cgttaaatta tcaaacttac gttgagtgat taacttggcg
     1741 tttagaagtt gtctccaata gtttttcatc tttttgacta cttcttcact tggaacgtta
     1801 tccgatttac cacgattttt atcagaacgc gttaagacct tattgtctat tgaatcgtct
     1861 ttaaggaaac tttgtggaac aatgtgatcg acatcataat cacttaaacg attaatatct
     1921 aattcttggt ccacatacat gtctcttcca ttttggagat aatagagata gagcttttca
     1981 ttttgcaatt gagtattttc aacaggatgc tctttaagaa tctgacttcc taattctttg
     2041 ataccttctt cgattcgttt catacgctct cgcgaatttt tctggccctt ttgagttgtc
     2101 tgattttcac gtgccatttc aataacgata ttttctggct tatgccgccc cattactttg
     2161 accaattcat caacaacttt tacagtctgt aaaatacctt ttttaatagc agggctacca
     2221 gctaaatttg caatatgttc atgtaaacta tcgccttgtc cagacacttg tgctttttga
     2281 atgtcttctt taaatgtcaa actatcatca tggatcagct gcataaaatt gcgattggca
     2341 aaaccatctg atttcaaaaa atctaatatt gttttgccag attgcttatc cctaatacca
     2401 ttaatcaatt ttcgagacaa acgtccccaa ccagtataac ggcgacgttt aagctgtttc
     2461 atcaccttat catcaaagag gtgagcatat gttttaagtc tttcctcaat catctcccta
     2521 tcttcaaata aggtcaatgt taaaacaata tcctctaaga tatcttcatt ttcttcatta
     2581 tccaaaaaat ctttatcttt aataattttt agcaaatcat ggtaggtacc taatgaagca
     2641 ttaaatctat cttcaactcc tgaaatttca acactatcaa aacattctat ttttttgaaa
     2701 taatcttctt ttaattgctt aacggttact tttcgatttg ttttgaagag taaatcaaca
     2761 atggctttct tctgttcacc tgaaagaaat gctggttttc gcattccttc agtaacatat
     2821 ttgacctttg tcaattcgtt ataaaccgta aaatactcat aaagcaaact atgttttggt
     2881 agtacttttt catttggaag atttttatca aagtttgtca tgcgttcaat aaatgattga
     2941 gctgaagcac ctttatcgac aacttcttca aaattccatg gggtaattgt ttcttcagac
     3001 ttccgagtca tccatgcaaa acgactattg ccacgcgcca atggaccaac ataataagga
     3061 attcgaaaag tcaagatttt ttcaatcttc tcacgattgt cttttaaaaa tggataaaag
     3121 tcttcttgtc ttctcaaaat agcatgcagc tcacccaagt gaatttgatg gggaatagag
     3181 ccgttgtcaa aggtccgttg cttgcgcagc aaatcttcac gatttagttt caccaataat
     3241 tcctcagtac catccatttt ttctaaaatt ggtttgataa atttataaaa ttcttcttgg
     3301 ctagctcccc catcaatata acctgcatat ccgttttttg attgatcaaa aaagatttct
     3361 ttatactttt ctggaagttg ttgtcgaact aaagctttta aaagagtcaa gtcttgatga
     3421 tgttcatcgt agcgtttaat cattgaagct gataggggag ccttagttat ttcagtattt
     3481 actcttagga tatctgaaag taaaatagca tctgataaat tcttagctgc caaaaacaaa
     3541 tcagcatatt gatctccaat ttgcgccaat aaattatcta aatcatcatc gtaagtatct
     3601 tttgaaagct gtaatttagc atcttctgcc aaatcaaaat ttgatttaaa attaggggtc
     3661 aaacccaatg acaaagcaat gagattccca aataagccat ttttcttctc accggggagc
     3721 tgagcaatga gattttctaa tcgtcttgat ttactcaatc gtgcagaaag aatcgcttta
     3781 gcatctactc cacttgcgtt aatagggttt tcttcaaata attgattgta ggtttgtacc
     3841 aactggataa atagtttgtc cacatcacta ttatcaggat ttaaatctcc ctcaatcaaa
     3901 aaatgaccac gaaacttaat catatgcgct aaggccaaat agattaagcg caaatccgct
     3961 ttatcagtag aatctaccaa tttttttcgc agatgataga tagttggata tttctcatga
     4021 taagcaactt catctactat atttccaaaa ataggatgac gttcatgctt cttgtcttct
     4081 tccaccaaaa aagactcttc aagtcgatga aagaaactat catctacttt cgccatctca
     4141 tttgaaaaaa tctcctgtag ataacaaata cgattcttcc gacgtgtata ccttctacga
     4201 gctgtccgtt tgagacgagt cgcttccgct gtctctccac tgtcaaataa aagagcccct
     4261 ataagatttt ttttgatact gtggcggtct gtatttccca gaaccttgaa ctttttagac
     4321 ggaaccttat attcatcagt gatcaccgcc catccgacgc tatttgtgcc gatatctaag
     4381 cctattgagt atttcttatc catCTTGTTG TTACCTCCTT AGCAGGGTGC TGCCAAGGGC
     4441 ATCAAGACGA TGCTGGTATC ACCGGAACCT ATAGTGAGTC GTATTGGTAc CGATTTATAT
     4501 TTTACCATGT TTTTATTAAT TTTTAAAGTA ATTTTTATAT AACTGTATAA CCTATATTTT
     4561 CTATGGATTC TATTATCCTA TCTACATCTA CAAAATAATC ATCATATATA ACACTTACTT
     4621 CTTTTTTTTC CTTACTTATT TCACAGGCTA CTACACtcta gatttatatt tagtcccttg
     4681 ccttgcctac aagggatttc ctattccttt catttacaat tcatacgtat aaaatccaaa
     4741 tttttcttga catttataca cataaatatt atgatttata taggtaatcg ctttcataaa
     4801 atatattacc cttaggaaat caaatgatta taagtcatat atgaaaacgt tatatataat
     4861 tgatatgttt acatttgtaa cttagatttc tctttgattt ccacatatat aaatcttaag
     4921 gaggagtttt CGTCGACcat taggctgcgg ttcctggGTT TTAGAGCTAG AAATAGCAAG
     4981 TTAAAATAAG GCTAGTCCGT TATCAACTTG AAAAAGTGGC ACCGAGTCGG TGCTTTTTTT
     5041 ATAAAAATAA GAAGCCTGCA TTTGCAGGCT TCTTATTTTT ATGACGTCTC ATCATCAgca
     5101 taattatatc atgataacaa ttagTTAAGC ATAATTACAT ATATATGAAC ATAATATGAC
     5161 ATCTTAGAAG CATATCTTTC GTTAGTAATA ATATAATTTC CTTTAGAAGA AAATGATTTA
     5221 TTTAAAATAA ATAGTGTAAT GTTTTTTATA ATTTCAAAAA GTTCCCCAAT TTAGCATACT
     5281 AGGCATGATA AAAATAGCTT GAATAAGTGC TTGCTATTAT TTATTGATAC ATAGAGAATT
     5341 TCACTCTTTG CATTTTATCT AACATCAAGG GGTTTATTTG TCACAAATTA TGTAAAAATA
     5401 AAACAAAGAT GTAAGAAAAT CCTATGATAT AAATTTTGTA AACATAATAA ATTAGCTTTG
     5461 ATAAGATTGG AAGAATGATA GTTACTACTT AGAACTGCTA AAAATTAGGA AAGAGGTGTC
     5521 GCTAATTAAT GAAAGTTACA AACGTAGAAG AACTAATGAA AAGACTAGAA GAAATAAAGG
     5581 ATGCTCAAAA GAAATTTGCT TCTGTATCCG AAAATGTTGG GCCTAAACAT TTATTAAACA
     5641 TAAAAAGTGT TGCTGAGAGG AGAGAAAATA TGCTTTGGTT TAGAGTACCT GAAAAGGTTT
     5701 ATTTCAAATA TGGTAGTCTT GGAGTTGCAT TAAAAGAGTT AAAAGTTATG AATAAGAAGA
     5761 AAGTATTTAT AGTAACAGAT AAAGTTCTTT ATCAATTAGG TTATGTGGAC AAAGTTACAA
     5821 AAGTTCTTGA GGAACTAAAA ATTTCCTATA AGGTATTTAC AGATGTAGAA CCAGATCCAA
     5881 CCCTTGCTAC AGCTAAAAAA GGTGCAGCAG AACTGCTTTC CTATGAACCG GATACAATTA
     5941 TATCAGTTGG TGGTGGTTCA GCAATGGATG CAGCTAAGAT CATGTGGGTA ATGTATGAGC
     6001 ATCCAGAAGT AAAATTTGAA GATTTAGCTA TGAGATTTAT GGATATAAGA AAGAGAGTAT
     6061 ATGTTTTCCC TAAGATGGGA GAAAAGGCAA TGATGATTTC AGTAGCAACA TCCGCAGGAA
     6121 CAGGGTCGGA AGTTACTCCA TTTGCAGTAA TCACTGATGA AAAAACAGGA GCTAAATATC
     6181 CATTAGCTGA TTATGAACTA ACTCCAGACA TGGCTATAGT TGATGCAGAA CTTATGATGG
     6241 GAATGCCAAG AGGACTTACA GCAGCTTCGG GTATAGATGC ATTAACCCAT GCACTGGAGG
     6301 CGTATGTGTC AATAATGGCT ACAGAATTTA CCAATGGATT AGCCCTTGAA GCAGTAAAGT
     6361 TGATATTTGA ATATTTACCA AAAGCTTATA CAGAAGGTAC AACTAATGTA AAGGCAAGAG
     6421 AAAAGATGGC TCATGCTTCA TGTATTGCAG GTATGGCCTT TGCAAATGCA TTTTTAGGGG
     6481 TATGCCACTC TATGGCACAT AAATTGGGAG CACAGCATCA CATACCACAT GGAATTGCCA
     6541 ATGCACTTAT GATAGATGAA GTTATAAAAT TCAATGCTGT AGATGATCCA ATAAAACAAG
     6601 CTGCATTTCC CCAATACGAG TATCCAAATG CTAGGTATAG ATATGCTCAG ATAGCTGATT
     6661 GTctgaactt gggaggaaat acGGCGCGCC gccattattt ttttgaacaa ttgacaattc
     6721 atttcttatt ttttattaag tgatagtcaa aaggcataac agtgctgaat agaaagaaat
     6781 ttacagaaaa gaaaattata gaatttagta tgattaatta tactcattta tgaatgttta
     6841 attgaataca aaaaaaaata cttgttatgt attcaattac gggttaaaat atagacaagt
     6901 tgaaaaattt aataaaaaaa taagtcctca gctcttatat attaagctac caacttagta
     6961 tataagccaa aacttaaatg tgctaccaac acatcaagcc gttagagaac tctatctata
     7021 gcaatatttc aaatgtaccg acatacaaga gaaacattaa ctatatatat tcaatttatg
     7081 agattatctt aacagatata aatgtaaatt gcaataagta agatttagaa gtttatagcc
     7141 tttgtgtatt ggaagcagta cgcaaaggct tttttatttg ataaaaatta gaagtatatt
     7201 tattttttca taattaattt atgaaaatga aagggggtga gcaaagtgac agaggaaagc
     7261 agtatcttat caaataacaa ggtattagca atatcattat tgactttagc agtaaacatt
     7321 atgactttta tagtgcttgt agctaagtag tacgaaaggg ggagctttaa aaagctcctt
     7381 ggaatacata gaattcataa attaatttat gaaaagaagg gcgtatatga aaacttgtaa
     7441 aaattgcaaa gagtttatta aagatactga aatatgcaaa atacattcgt tgatgattca
     7501 tgataaaaca gtagcaacct attgcagtaa atacaatgag tcaagatgtt tacataaagg
     7561 gaaagtccaa tgtattaatt gttcaaagat gaaccgatat ggatggtgtg ccataaaaat
     7621 gagatgtttt acagaggaag aacagaaaaa agaacgtaca tgcattaaat attatgcaag
     7681 gagctttaaa aaagctcatg taaagaagag taaaaagaaa aaataattta tttattaatt
     7741 taatattgag agtgccgaca cagtatgcac taaaaaatat atctgtggtg tagtgagccg
     7801 atacaaaagg atagtcactc gcattttcat aatacatctt atgttatgat tatgtgtcgg
     7861 tgggacttca cgacgaaaac ccacaataaa aaaagagttc ggggtagggt taagcatagt
     7921 tgaggcaact aaacaatcaa gctaggatat gcagtagcag accgtaaggt cgttgtttag
     7981 gtgtgttgta atacatacgc tattaagatg taaaaatacg gataccaatg aagggaaaag
     8041 tataattttt ggatgtagtt tgtttgttca tctatgggca aactacgtcc aaagccgttt
     8101 ccaaatctgc taaaaagtat atcctttcta aaatcaaagt caagtatgaa atcataaata
     8161 aagtttaatt ttgaagttat tatgatatta tgtttttcta ttaaaataaa ttaagtatat
     8221 agaatagttt aataatagta tatacttaat gtgataagtg tctgacagtg tcacagaaag
     8281 gatgattgtt atggattata agcggccggc cagtgggcaa gttgaaaaat tcacaaaaat
     8341 gtggtataat atctttgttc attagagcga taaacttgaa tttgagaggg aacttagatg
     8401 gtatttgaaa aaattgataa aaatagttgg aacagaaaag agtattttga ccactacttt
     8461 gcaagtgtac cttgtaccta cagcatgacc gttaaagtgg atatcacaca aataaaggaa
     8521 aagggaatga aactatatcc tgcaatgctt tattatattg caatgattgt aaaccgccat
     8581 tcagagttta ggacggcaat caatcaagat ggtgaattgg ggatatatga tgagatgata
     8641 ccaagctata caatatttca caatgatact gaaacatttt ccagcctttg gactgagtgt
     8701 aagtctgact ttaaatcatt tttagcagat tatgaaagtg atacgcaacg gtatggaaac
     8761 aatcatagaa tggaaggaaa gccaaatgct ccggaaaaca tttttaatgt atctatgata
     8821 ccgtggtcaa ccttcgatgg ctttaatctg aatttgcaga aaggatatga ttatttgatt
     8881 cctattttta ctatggggaa atattataaa gaagataaca aaattatact tcctttggca
     8941 attcaagttc atcacgcagt atgtgacgga tttcacattt gccgttttgt aaacgaattg
     9001 caggaattga taaatagtta acttcaggtt tgtctgtaac taaaaacaag tatttaagca
     9061 aaaacatcgt agaaatacgg tgttttttgt taccctaagt ttaaactcct ttttgataat
     9121 ctcatgacca aaatccctta acgtgagttt tcgttccact gagcgtcaga ccccgtagaa
     9181 aagatcaaag gatcttcttg agatcctttt tttctgcgcg taatctgctg cttgcaaaca
     9241 aaaaaaccac cgctaccagc ggtggtttgt ttgccggatc aagagctacc aactcttttt
     9301 ccgaaggtaa ctggcttcag cagagcgcag ataccaaata ctgttcttct agtgtagccg
     9361 tagttaggcc accacttcaa gaactctgta gcaccgccta catacctcgc tctgctaatc
     9421 ctgttaccag tggctgctgc cagtggcgat aagtcgtgtc ttaccgggtt ggactcaaga
     9481 cgatagttac cggataaggc gcagcggtcg ggctgaacgg ggggttcgtg cacacagccc
     9541 agcttggagc gaacgaccta caccgaactg agatacctac agcgtgagct atgagaaagc
     9601 gccacgcttc ccgaagggag aaaggcggac aggtatccgg taagcggcag ggtcggaaca
     9661 ggagagcgca cgagggagct tccaggggga aacgcctggt atctttatag tcctgtcggg
     9721 tttcgccacc tctgacttga gcgtcgattt ttgtgatgct cgtcaggggg gcggagccta
     9781 tggaaaaacg ccagcaacgc ggccttttta cggttcctgg ccttttgctg gccttttgct
     9841 cacatgttct ttcctgcgtt atcccctgat tctgtggata accgtattac cgcctttgag
     9901 tgagctgata ccgctcgccg cagccgaacg accgagcgca gcgagtcagt gagcgaggaa
     9961 gcggaagagc gcccaatacg cagggccccc tgcttcgggg tcattatagc gattttttcg
    10021 gtatatccat cctttttcgc acgatataca ggattttgcc aaagggttcg tgtagacttt
    10081 ccttggtgta tccaacggcg tcagccgggc aggataggtg aagtaggccc acccgcgagc
    10141 gggtgttcct tcttcactgt cccttattcg cacctggcgg tgctcaacgg gaatcctgct
    10201 ctgcgaggct ggccggctac cgccggcgta acagatgagg gcaagcggat ggctgatgaa
    10261 accaagccaa ccaggaaggg cagcccacct atcaaggtgt actgccttcc agacgaacga
    10321 agagcgattg aggaaaaggc ggcggcggcc ggcatgagcc tgtcggccta cctgctggcc
    10381 gtcggccagg gctacaaaat cacgggcgtc gtggactatg agcacgtccg cgagctggcc
    10441 cgcatcaatg gcgacctggg ccgcctgggc ggcctgctga aactctggct caccgacgac
    10501 ccgcgcacgg cgcggttcgg tgatgccacg atcctcgccc tgctggcgaa gatcgaagag
    10561 aagcaggacg agctt
//
