# Supplementary material for: Metabolic engineering of Clostridium autoethanogenum for ethyl acetate production from CO
Source: Microb Cell Fact. 2022 Nov 23;21:243. doi: 10.1186/s12934-022-01964-5 (PMC9686113; doi:10.1186/s12934-022-01964-5)
Supplement: Supplementary file 2 — Additional file 2: zip. GenBank files of plasmids used in this study, including: ppta-acka-atf1.gb, ppta-acka-eat1.gb, ppta-acka-treat1.gb, precas1-ald.gb, pthl-atf1.gb, SIBR-Cas pta.gb. [file 12934_2022_1964_MOESM2_ESM.zip › pthl-atf1.gb]

LOCUS       pMTL83121-pThl-Atf1     5947 bp ds-DNA     circular     21-SEP-2022
DEFINITION  .
FEATURES             Location/Qualifiers
     rep_origin      complement(641..1202)
                     /label="p15A rep_origin"
                     /ApEinfo_revcolor="#c6c9d1"
                     /ApEinfo_fwdcolor="#c6c9d1"
     CDS             1519..1959
                     /label="traJ CDS"
                     /ApEinfo_revcolor="#f8d3a9"
                     /ApEinfo_fwdcolor="#f8d3a9"
     terminator      2102..2155
                     /label="CD0164 terminator terminator"
                     /ApEinfo_revcolor="#b1ff67"
                     /ApEinfo_fwdcolor="#b1ff67"
     primer_bind     2156..2173
                     /label="M13R primer_bind"
                     /ApEinfo_revcolor="#b7e6d7"
                     /ApEinfo_fwdcolor="#b7e6d7"
     promoter        2182..2331
                     /label="Cac thl promoter promoter"
                     /ApEinfo_revcolor="#f8d3a9"
                     /ApEinfo_fwdcolor="#f8d3a9"
     misc_feature    2335..3912
                     /label="Atf1"
                     /ApEinfo_revcolor="#85dae9"
                     /ApEinfo_fwdcolor="#85dae9"
     primer_bind     complement(3958..3975)
                     /label="M13F primer_bind"
                     /ApEinfo_revcolor="#9eafd2"
                     /ApEinfo_fwdcolor="#9eafd2"
     terminator      4122..4163
                     /label="Cpa fdx terminator terminator"
                     /ApEinfo_revcolor="#b7e6d7"
                     /ApEinfo_fwdcolor="#b7e6d7"
     CDS             4890..5207
                     /label="repH CDS"
                     /ApEinfo_revcolor="#84b0dc"
                     /ApEinfo_fwdcolor="#84b0dc"
     CDS             5879..555
                     /label="catP CDS"
                     /ApEinfo_revcolor="#faac61"
                     /ApEinfo_fwdcolor="#faac61"
ORIGIN
        1 GTACCTTGTA CCTACAGCAT GACCGTTAAA GTGGATATCA CACAAATAAA GGAAAAGGGA
       61 ATGAAACTAT ATCCTGCAAT GCTTTATTAT ATTGCAATGA TTGTAAACCG CCATTCAGAG
      121 TTTAGGACGG CAATCAATCA AGATGGTGAA TTGGGGATAT ATGATGAGAT GATACCAAGC
      181 TATACAATAT TTCACAATGA TACTGAAACA TTTTCCAGCC TTTGGACTGA GTGTAAGTCT
      241 GACTTTAAAT CATTTTTAGC AGATTATGAA AGTGATACGC AACGGTATGG AAACAATCAT
      301 AGAATGGAAG GAAAGCCAAA TGCTCCGGAA AACATTTTTA ATGTATCTAT GATACCGTGG
      361 TCAACCTTCG ATGGCTTTAA TCTGAATTTG CAGAAAGGAT ATGATTATTT GATTCCTATT
      421 TTTACTATGG GGAAATATTA TAAAGAAGAT AACAAAATTA TACTTCCTTT GGCAATTCAA
      481 GTTCATCACG CAGTATGTGA CGGATTTCAC ATTTGCCGTT TTGTAAACGA ATTGCAGGAA
      541 TTGATAAATA GTTAACTTCA GGTTTGTCTG TAACTAAAAA CAAGTATTTA AGCAAAAACA
      601 TCGTAGAAAT ACGGTGTTTT TTGTTACCCT AAGTTTAAAC AAGATGATCT TCTTGAGATC
      661 GTTTTGGTCT GCGCGTAATC TCTTGCTCTG AAAACGAAAA AACCGCCTTG CAGGGCGGTT
      721 TTTCGAAGGT TCTCTGAGCT ACCAACTCTT TGAACCGAGG TAACTGGCTT GGAGGAGCGC
      781 AGTCACCAAA ACTTGTCCTT TCAGTTTAGC CTTAACCGGC GCATGACTTC AAGACTAACT
      841 CCTCTAAATC AATTACCAGT GGCTGCTGCC AGTGGTGCTT TTGCATGTCT TTCCGGGTTG
      901 GACTCAAGAC GATAGTTACC GGATAAGGCG CAGCGGTCGG ACTGAACGGG GGGTTCGTGC
      961 ATACAGTCCA GCTTGGAGCG AACTGCCTAC CCGGAACTGA GTGTCAGGCG TGGAATGAGA
     1021 CAAACGCGGC CATAACAGCG GAATGACACC GGTAAACCGA AAGGCAGGAA CAGGAGAGCG
     1081 CACGAGGGAG CCGCCAGGGG GAAACGCCTG GTATCTTTAT AGTCCTGTCG GGTTTCGCCA
     1141 CCACTGATTT GAGCGTCAGA TTTCGTGATG CTTGTCAGGG GGGCGGAGCC TATGGAAAAA
     1201 CGGCTTTGCC GCGGCCCTCT CACTTCCCTG TTAAGTATCT TCCTGGCATC TTCCAGGAAA
     1261 TCTCCGCCCC GTTCGTAAGC CATTTCCGCT CGCCGCAGTC GAACGACCGA GCGTAGCGAG
     1321 TGGGCCCCCT GCTTCGGGGT CATTATAGCG ATTTTTTCGG TATATCCATC CTTTTTCGCA
     1381 CGATATACAG GATTTTGCCA AAGGGTTCGT GTAGACTTTC CTTGGTGTAT CCAACGGCGT
     1441 CAGCCGGGCA GGATAGGTGA AGTAGGCCCA CCCGCGAGCG GGTGTTCCTT CTTCACTGTC
     1501 CCTTATTCGC ACCTGGCGGT GCTCAACGGG AATCCTGCTC TGCGAGGCTG GCCGGCTACC
     1561 GCCGGCGTAA CAGATGAGGG CAAGCGGATG GCTGATGAAA CCAAGCCAAC CAGGAAGGGC
     1621 AGCCCACCTA TCAAGGTGTA CTGCCTTCCA GACGAACGAA GAGCGATTGA GGAAAAGGCG
     1681 GCGGCGGCCG GCATGAGCCT GTCGGCCTAC CTGCTGGCCG TCGGCCAGGG CTACAAAATC
     1741 ACGGGCGTCG TGGACTATGA GCACGTCCGC GAGCTGGCCC GCATCAATGG CGACCTGGGC
     1801 CGCCTGGGCG GCCTGCTGAA ACTCTGGCTC ACCGACGACC CGCGCACGGC GCGGTTCGGT
     1861 GATGCCACGA TCCTCGCCCT GCTGGCGAAG ATCGAAGAGA AGCAGGACGA GCTTGGCAAG
     1921 GTCATGATGG GCGTGGTCCG CCCGAGGGCA GAGCCATGAC TTTTTTAGCC GCTAAAACGG
     1981 CCGGGGGGTG CGCGTGATTG CCAAGCACGT CCCCATGCGC TCCATCAAGA AGAGCGACTT
     2041 CGCGGAGCTG GTGAAGTACA TCACCGACGA GCAAGGCAAG ACCGATCGGG CCCCCTGCAG
     2101 GATAAAAAAA TTGTAGATAA ATTTTATAAA ATAGTTTTAT CTACAATTTT TTTATCAGGA
     2161 AACAGCTATG ACCGCGGCCG CTTTTTAACA AAATATATTG ATAAAAATAA TAATAGTGGG
     2221 TATAATTAAG TTGTTAGAGA AAACGTATAA ATTAGGGATA AACTATGGAA CTTATGAAAT
     2281 AGATTGAAAT GGTTTATCTG TTACCCCGTA TCAAAATTTA GGAGGTTAGT TCATATGAAT
     2341 GAAATTGATG AGAAAAATCA GGCTCCCGTT CAACAAGAAT GCTTGAAAGA GATGATACAG
     2401 AATGGCCATG CACGAAGGAT GGGTAGTGTA GAAGATTTGT ATGTAGCACT AAATAGACAA
     2461 AATTTATATC GTAATTTTTG CACATATGGT GAATTAAGCG ATTATTGTAC TAGGGATCAG
     2521 CTAACATTAG CATTAAGGGA AATTTGCTTG AAAAATCCTA CTTTGTTACA TATAGTATTG
     2581 CCTACAAGAT GGCCTAATCA TGAAAATTAT TATCGTAGCA GCGAATATTA TTCACGACCT
     2641 CATCCTGTTC ATGATTATAT ATCAGTTTTA CAAGAATTAA AATTGAGCGG AGTTGTACTA
     2701 AATGAACAAC CAGAGTATAG CGCTGTTATG AAACAAATTT TAGAAGAATT TAAAAATAGC
     2761 AAAGGAAGCT ATACTGCTAA AATATTTAAA TTGACTACAA CTTTAACTAT ACCATATTTT
     2821 GGTCCTACAG GTCCCAGCTG GCGATTGATA TGTTTGCCTG AAGAGCACAC AGAAAAATGG
     2881 AAAAAATTTA TTTTTGTTAG TAATCATTGC ATGAGTGATG GACGAAGTAG CATTCACTTT
     2941 TTTCATGATT TAAGAGACGA ATTAAATAAT ATAAAAACTC CTCCTAAAAA ATTAGATTAT
     3001 ATATTTAAAT ATGAGGAGGA TTATCAATTA TTAAGGAAAT TGCCTGAACC CATTGAAAAA
     3061 GTTATTGACT TTAGACCTCC CTATTTATTT ATACCCAAAT CATTGTTGAG CGGATTTATT
     3121 TATAATCATT TAAGATTTAG TTCAAAAGGA GTTTGTATGA GAATGGATGA TGTTGAAAAA
     3181 ACAGATGATG TAGTTACAGA GATTATTAAT ATATCACCTA CAGAATTTCA AGCCATAAAA
     3241 GCTAATATAA AATCAAATAT TCAAGGAAAA TGTACTATTA CTCCCTTTTT ACATGTATGT
     3301 TGGTTTGTTA GTTTGCATAA ATGGGGAAAA TTTTTTAAAC CTTTAAATTT TGAATGGTTG
     3361 ACCGATATAT TTATTCCCGC TGATTGCCGT TCACAATTGC CTGATGATGA TGAAATGAGA
     3421 CAGATGTATA GATATGGTGC AAATGTAGGT TTTATAGACT TTACACCCTG GATTAGCGAA
     3481 TTTGACATGA ATGATAATAA AGAAAATTTT TGGCCTTTGA TAGAGCACTA TCATGAAGTT
     3541 ATAAGCGAAG CATTAAGAAA TAAAAAACAT CTACATGGTT TAGGCTTTAA TATTCAAGGT
     3601 TTTGTACAAA AATATGTTAA TATAGACAAA GTTATGTGCG ATAGGGCTAT TGGCAAAAGA
     3661 CGTGGTGGAA CATTATTAAG CAATGTTGGA TTGTTTAATC AGTTAGAGGA GCCCGATGCT
     3721 AAATATAGTA TTTGCGATTT AGCTTTTGGT CAATTTCAAG GTAGCTGGCA CCAAGCTTTT
     3781 AGCTTAGGAG TATGTAGCAC TAATGTTAAA GGCATGAATA TAGTAGTAGC ATCAACAAAA
     3841 AATGTAGTAG GAAGCCAAGA AAGTCTAGAA GAGTTGTGCA GCATATATAA AGCACTATTG
     3901 TTAGGTCCAT AGACGCGTCC ATGGAGATCT CGAGGCCTGC AGACATGCAA GCTTGGCACT
     3961 GGCCGTCGTT TTACAACGTC GTGACTGGGA AAACCCTGGC GTTACCCAAC TTAATCGCCT
     4021 TGCAGCACAT CCCCCTTTCG CCAGCTGGCG TAATAGCGAA GAGGCCCGCA CCGATCGCCC
     4081 TTCCCAACAG TTGCGCAGCC TGAATGGCGA ATGGCGCTAG CATAAAAATA AGAAGCCTGC
     4141 ATTTGCAGGC TTCTTATTTT TATGGCGCGC CGCCATTATT TTTTTGAACA ATTGACAATT
     4201 CATTTCTTAT TTTTTATTAA GTGATAGTCA AAAGGCATAA CAGTGCTGAA TAGAAAGAAA
     4261 TTTACAGAAA AGAAAATTAT AGAATTTAGT ATGATTAATT ATACTCATTT ATGAATGTTT
     4321 AATTGAATAC AAAAAAAAAT ACTTGTTATG TATTCAATTA CGGGTTAAAA TATAGACAAG
     4381 TTGAAAAATT TAATAAAAAA ATAAGTCCTC AGCTCTTATA TATTAAGCTA CCAACTTAGT
     4441 ATATAAGCCA AAACTTAAAT GTGCTACCAA CACATCAAGC CGTTAGAGAA CTCTATCTAT
     4501 AGCAATATTT CAAATGTACC GACATACAAG AGAAACATTA ACTATATATA TTCAATTTAT
     4561 GAGATTATCT TAACAGATAT AAATGTAAAT TGCAATAAGT AAGATTTAGA AGTTTATAGC
     4621 CTTTGTGTAT TGGAAGCAGT ACGCAAAGGC TTTTTTATTT GATAAAAATT AGAAGTATAT
     4681 TTATTTTTTC ATAATTAATT TATGAAAATG AAAGGGGGTG AGCAAAGTGA CAGAGGAAAG
     4741 CAGTATCTTA TCAAATAACA AGGTATTAGC AATATCATTA TTGACTTTAG CAGTAAACAT
     4801 TATGACTTTT ATAGTGCTTG TAGCTAAGTA GTACGAAAGG GGGAGCTTTA AAAAGCTCCT
     4861 TGGAATACAT AGAATTCATA AATTAATTTA TGAAAAGAAG GGCGTATATG AAAACTTGTA
     4921 AAAATTGCAA AGAGTTTATT AAAGATACTG AAATATGCAA AATACATTCG TTGATGATTC
     4981 ATGATAAAAC AGTAGCAACC TATTGCAGTA AATACAATGA GTCAAGATGT TTACATAAAG
     5041 GGAAAGTCCA ATGTATTAAT TGTTCAAAGA TGAACCGATA TGGATGGTGT GCCATAAAAA
     5101 TGAGATGTTT TACAGAGGAA GAACAGAAAA AAGAACGTAC ATGCATTAAA TATTATGCAA
     5161 GGAGCTTTAA AAAAGCTCAT GTAAAGAAGA GTAAAAAGAA AAAATAATTT ATTTATTAAT
     5221 TTAATATTGA GAGTGCCGAC ACAGTATGCA CTAAAAAATA TATCTGTGGT GTAGTGAGCC
     5281 GATACAAAAG GATAGTCACT CGCATTTTCA TAATACATCT TATGTTATGA TTATGTGTCG
     5341 GTGGGACTTC ACGACGAAAA CCCACAATAA AAAAAGAGTT CGGGGTAGGG TTAAGCATAG
     5401 TTGAGGCAAC TAAACAATCA AGCTAGGATA TGCAGTAGCA GACCGTAAGG TCGTTGTTTA
     5461 GGTGTGTTGT AATACATACG CTATTAAGAT GTAAAAATAC GGATACCAAT GAAGGGAAAA
     5521 GTATAATTTT TGGATGTAGT TTGTTTGTTC ATCTATGGGC AAACTACGTC CAAAGCCGTT
     5581 TCCAAATCTG CTAAAAAGTA TATCCTTTCT AAAATCAAAG TCAAGTATGA AATCATAAAT
     5641 AAAGTTTAAT TTTGAAGTTA TTATGATATT ATGTTTTTCT ATTAAAATAA ATTAAGTATA
     5701 TAGAATAGTT TAATAATAGT ATATACTTAA TGTGATAAGT GTCTGACAGT GTCACAGAAA
     5761 GGATGATTGT TATGGATTAT AAGCGGCCGG CCAGTGGGCA AGTTGAAAAA TTCACAAAAA
     5821 TGTGGTATAA TATCTTTGTT CATTAGAGCG ATAAACTTGA ATTTGAGAGG GAACTTAGAT
     5881 GGTATTTGAA AAAATTGATA AAAATAGTTG GAACAGAAAA GAGTATTTTG ACCACTACTT
     5941 TGCAAGT
//
