# Supplementary material for: Metabolic engineering of Clostridium autoethanogenum for ethyl acetate production from CO
Source: Microb Cell Fact. 2022 Nov 23;21:243. doi: 10.1186/s12934-022-01964-5 (PMC9686113; doi:10.1186/s12934-022-01964-5)
Supplement: Supplementary file 2 — Additional file 2: zip. GenBank files of plasmids used in this study, including: ppta-acka-atf1.gb, ppta-acka-eat1.gb, ppta-acka-treat1.gb, precas1-ald.gb, pthl-atf1.gb, SIBR-Cas pta.gb. [file 12934_2022_1964_MOESM2_ESM.zip › SIBR-Cas pta.gb]

LOCUS       pMTL-SIBR-Cas-pta      11141 bp ds-DNA     circular     21-SEP-2022
DEFINITION  .
FEATURES             Location/Qualifiers
     CDS             104..544
                     /label="traJ CDS"
                     /ApEinfo_revcolor="#f8d3a9"
                     /ApEinfo_fwdcolor="#f8d3a9"
     terminator      687..740
                     /label="CD0164 terminator terminator"
                     /ApEinfo_revcolor="#b1ff67"
                     /ApEinfo_fwdcolor="#b1ff67"
     primer_bind     741..758
                     /label="M13R primer_bind"
                     /ApEinfo_revcolor="#b7e6d7"
                     /ApEinfo_fwdcolor="#b7e6d7"
     misc_feature    complement(767..4945)
                     /label="WT FnCpf1"
                     /ApEinfo_revcolor="#84b0dc"
                     /ApEinfo_fwdcolor="#84b0dc"
     promoter        complement(4946..5145)
                     /label="Csp fdx promoter"
                     /ApEinfo_revcolor="#f8d3a9"
                     /ApEinfo_fwdcolor="#f8d3a9"
     misc_feature    5181..6172
                     /label="LHA"
                     /ApEinfo_revcolor="#f8d3a9"
                     /ApEinfo_fwdcolor="#f8d3a9"
     misc_feature    6173..7173
                     /label="RHA"
                     /ApEinfo_revcolor="#f8d3a9"
                     /ApEinfo_fwdcolor="#f8d3a9"
     primer_bind     complement(7213..7230)
                     /label="M13F primer_bind"
                     /ApEinfo_revcolor="#9eafd2"
                     /ApEinfo_fwdcolor="#9eafd2"
     misc_feature    7348..7615
                     /label="ParaE"
                     /ApEinfo_revcolor="#c6c9d1"
                     /ApEinfo_fwdcolor="#c6c9d1"
     misc_feature    7616..7629
                     /label="repeat 1"
                     /ApEinfo_revcolor="#84b0dc"
                     /ApEinfo_fwdcolor="#84b0dc"
     misc_feature    7635..7657
                     /label="Spacer3"
                     /ApEinfo_revcolor="#ff9ccd"
                     /ApEinfo_fwdcolor="#ff9ccd"
     misc_feature    7659..7676
                     /label="repeat 1"
                     /ApEinfo_revcolor="#84b0dc"
                     /ApEinfo_fwdcolor="#84b0dc"
     terminator      7706..7747
                     /label="Cpa fdx terminator terminator"
                     /ApEinfo_revcolor="#b7e6d7"
                     /ApEinfo_fwdcolor="#b7e6d7"
     rep_origin      complement(7768..9177)
                     /label="pCB102 Ori"
                     /ApEinfo_revcolor="#84b0dc"
                     /ApEinfo_fwdcolor="#84b0dc"
     CDS             8474..8791
                     /label="repH CDS"
                     /ApEinfo_revcolor="#84b0dc"
                     /ApEinfo_fwdcolor="#84b0dc"
     CDS             9463..10086
                     /label="catP CDS"
                     /ApEinfo_revcolor="#faac61"
                     /ApEinfo_fwdcolor="#faac61"
     rep_origin      10299..10844
                     /label="ColE1 RNA II rep_origin"
                     /ApEinfo_revcolor="#d6b295"
                     /ApEinfo_fwdcolor="#d6b295"
ORIGIN
        1 CTTTCCTTGG TGTATCCAAC GGCGTCAGCC GGGCAGGATA GGTGAAGTAG GCCCACCCGC
       61 GAGCGGGTGT TCCTTCTTCA CTGTCCCTTA TTCGCACCTG GCGGTGCTCA ACGGGAATCC
      121 TGCTCTGCGA GGCTGGCCGG CTACCGCCGG CGTAACAGAT GAGGGCAAGC GGATGGCTGA
      181 TGAAACCAAG CCAACCAGGA AGGGCAGCCC ACCTATCAAG GTGTACTGCC TTCCAGACGA
      241 ACGAAGAGCG ATTGAGGAAA AGGCGGCGGC GGCCGGCATG AGCCTGTCGG CCTACCTGCT
      301 GGCCGTCGGC CAGGGCTACA AAATCACGGG CGTCGTGGAC TATGAGCACG TCCGCGAGCT
      361 GGCCCGCATC AATGGCGACC TGGGCCGCCT GGGCGGCCTG CTGAAACTCT GGCTCACCGA
      421 CGACCCGCGC ACGGCGCGGT TCGGTGATGC CACGATCCTC GCCCTGCTGG CGAAGATCGA
      481 AGAGAAGCAG GACGAGCTTG GCAAGGTCAT GATGGGCGTG GTCCGCCCGA GGGCAGAGCC
      541 ATGACTTTTT TAGCCGCTAA AACGGCCGGG GGGTGCGCGT GATTGCCAAG CACGTCCCCA
      601 TGCGCTCCAT CAAGAAGAGC GACTTCGCGG AGCTGGTGAA GTACATCACC GACGAGCAAG
      661 GCAAGACCGA TCGGGCCCCC TGCAGGATAA AAAAATTGTA GATAAATTTT ATAAAATAGT
      721 TTTATCTACA ATTTTTTTAT CAGGAAACAG CTATGACCGC GGCCGCTTAG TTATTCCTAT
      781 TCTGCACGAA CTCAAAATAC TCTTCATTTT TGATAACCAA ATTGAGTTTT TTGCCCTCTT
      841 GATTATTTTT GATCCTACCT AGTAGCATCA GACCTTTTAG CCCAATATGA TAAGCACCAT
      901 TGGCATCAGC ATCTTGAGGC ATATTTTTTG GCGCCTGTCG CGAATCAAAG AAATTGCCAT
      961 TTACATCTGC TACTGGTGAA ATTAGATAAT CTAACTCAGT ACCTGTTTTT GAGTTACGCA
     1021 TTTGTAAGAT AGTATTTAGG ACACTAGTTA GCTTAGCAAA AAACTTTTTG TCGCTCTCAC
     1081 CGCAAATAGC TGCTTTGATA CATTCGCCAT GCCCATATTC GATAGAATAA TCTTTTAGCA
     1141 ATTTCTCCAA CTCTTTAGTT GGATAAACTT CTCGAGTATC CCAATTATGA TTTTTATCTG
     1201 AATTTCTAAA GTTAATCAAT CTACTCCCAA AGCTAGCTAT AGTCCACTTG CCTTTGGCAG
     1261 CCTTGTCACC AAAGTTTTTA TAATCAAAAC TAAACTCAAA ATAGCCCTTA TCAAGGTTAT
     1321 AACAAATCTT GTCAAACTTA CTAAAGAACT CTTGAGATTT GCTGACACTT TCATACTTAG
     1381 GATATAACTG ATTTACAAAA CCAGTTACAG GACAAATTTT TGAAGTAAAA CCAGCTGGTA
     1441 CATAGTAGAT AATACCTGTT TGTTTACCCA TCTTTTTAAA AGTCTCAAAA GGTGCTGTTA
     1501 GCTGATAAGC TCTAAGCACT CCCCCAGTTT TATCAAACTC ATTATCTTTG AAAACTAGAT
     1561 AGTTTAGTTT CTCAATTAGC ATTTTTTCTA ACTTTTGATA GACCTGCTTC TCTACCTTGA
     1621 AACGCCCTCT TTTAAATCCA AAATTTAAAT CCTCAAAAAC CACAATAGCA TTATACTCTA
     1681 TAACTAGCTT AGCTATTTCA TGAACTACCT GAGATAGATA GCCCTCTTTC ATCTCTTTGA
     1741 TGTTATTTAT CTTTTTCCAG TCTTTCCTAG CTGAATCCCT ATCTTTCTCT ATTGCAGCAA
     1801 GCTTATCATG GTAGTTTGTT TTCATTCTAT CATTACCAAT GATGTTGAAA GTATCTTGTT
     1861 TGATGATATT GCCTTTACCA TCTACCAAAG TATAGTAAGC TAAATGTCTT TCACCTCTAT
     1921 CTATACTTAA TATATGAACA TCATTTGCTT TTTCTTTTAG CAATAAATTG ATTTCATCAT
     1981 TAAACTTATT AGCTCCACTA GATTTAAAAT TGATTGTAAT AGGACAGTGA AAGAAAAACT
     2041 TATCTTCAGT AAAGCGTTTA TCTTTGATTA AATCATATTC AAAAACACTC TCTTTTTTAG
     2101 GATTATCTTT GTTTTTATTA GCTATTGCCT CTTTAGCTGG GTGAGTGATT TTTTTAGGTA
     2161 TTGATTGTTT ACGATAAAAA AGCTCTGCCT CACCATTTAG CTTATAAACC ACATCTTGAA
     2221 GATTTCTCTC ATCAAACAGC GCTTTCCAAT ATAAAGTATG TAGATTTGGT CGCCCTTTGC
     2281 TATAAGCTGA AAAATCTTTA TTATAGATTT GGAATAGGTA CAATTTACCC TGATTAACTA
     2341 CGCTATCAAT ATAGCTCTCT GATATATTTT CAAAAGTTAG TTTGTAGCCT TGATTTTCAA
     2401 CTTCTCTATA AAATTCATCT ATAGAATTAT ATCTTTGAGT ATCAGAAAAT CTAAATCCAA
     2461 AATCTTTCCA CTCCGGATGC TTACTTATAG ACTGTTTATA AAAATCTATA AATTTTCGGC
     2521 AATCTTCAAT ATTAAACTCA AATTTTTCAT ATCCTTTTTG AGGACTACCA TTTTTTGTAT
     2581 GTGTGGAATG ATTTCTTATT CTAAGTATAT CTTCACTAGG ATTATAAAAT TTTATAGATT
     2641 TAGCAGAAAA GAAAACCTTA GGTAACATTT TATTTGCGCC AGGTAAAAGT TTATAAACAA
     2701 TTTTTTTATA ACCCTCGCCT TTATTTTCTT TGATAGCTTT ATCATCAAAT ATTTTGTTAT
     2761 TTTTCTTATT CATCACACCC AGATAATATT TATCATCTTT GATAAATAAA ATTGCCGTAT
     2821 TGTCAGGCTC TTTATTTTTA TCCCAACCAT TAGCCAAAGT CGAGTTCTCA AAATTGAGCT
     2881 TAAATTTCTC ATCACTATAT GGCTTTTGAG TTATATAGTT TCTAATTTTG TTATAAAGAG
     2941 GCACTATATT CGCTAGCTCA AAGTAGCACT CCTCAAATAC TAGATAAAAA TGCTCATCCT
     3001 TGTCTAAAAT ATTTGCCTTA TCTTCTGACT GACTAATATG AAATATTTTT AGTTTATGTA
     3061 AGAGATTATT AGTTTGATCT AAAAGATCCT TGATAGCTTT AACATCATCT TCCGCACTAG
     3121 CTTGAAGTAG GTCTTTTTTA CCTTGATTTT GATATTTGAT AGATATCTGT GCCAAATTGT
     3181 CTTTGTTTTG AGCTATTTCA TCAAATATCA TCGGAATAGC CGCAAAGTTT GCAAGTATTT
     3241 CTTCAAACCT ACACTGTTTA TCTATATCTC TATGCTTATT AAATTCTTCT AAGGCAAGCT
     3301 TTATAGTTTC TAGAGATAAG TATTTTGCTT TTTCAGTTTT TTTGGCTATT AATTCTTGCT
     3361 CTTTCTTACT AGGGTTATCA AGATTTTTAG GTGCTATTTG TTGAGTTATA TATTCTAGTA
     3421 CCGCTGTACC AATAACACTA TAATCATCAA AAACTTGTTG TGATAGATCA GTAAGAGATT
     3481 TATCATTTTT AAAATAAATT TTACTCAAAT CAAGTTTTTG AGCTTTTAAA TCATCAAATA
     3541 ATAAAGATAG TGTTTCTTTA ATAGATTTTT CTTCTACTGT TTTAAAAGCT GCTATTTGCT
     3601 CATAAAAACT TTGCATCGTT GTAACTACAT CACTATCATC TTCTAACTTA TCAATTACAA
     3661 AAGATTTAGA TTCTGTATCA CTTAAAATTT GCTTAAATAA AACACTCATT TTATATTTTT
     3721 TGAGTGTTTT ATCATTTATT TGCTGTGAGT ATAGATTTAT ATATTCATTT ATACCTTTTC
     3781 TCTTTGTATT TTCACCATTT ACAAATTTAC CACCAATAAT AGTATTAAAT TTAGTAATAC
     3841 CACTTTGATT TAGATAATTA TTAAAGTTTG CTATCTCAAA AACTTCATCA AGTGAAAAAA
     3901 CTCTTTGATT AACTTCAGAT GTTTTGTAGT CAATATCAAA GGTTAGCTCT TCTGCCAAAT
     3961 CTTTTTTAAT TTGTTCATAG TTTATAGCTT CTGGAGCTTT GTCTTTTAAA CTCTCATACT
     4021 TAGCTTTATT TTCTAGAAAT TTAGGCAAAT TATCATCTAC TATCCTATAA ATAATAGATG
     4081 TAGGAATATC ATTGCTACTA TAAACATTTT TTCTATTTTC ATGAAAACCC TTAAAATAAG
     4141 TTGTCCAACC TTTAAAAGAT TTGATTATTT CTAACGCCTC ATCTATATCT GTGATATCAC
     4201 TATTGGCTTT AAATAGTTCT ATACCATTAT CCTTAGATTG CTTTAGCCAT AGAATTAAAT
     4261 CTGACTCTTG CCCTTTTTTA GCATCGATAA GGTTTTGATT AAACAAATTC TTAAATTTCT
     4321 CTGAGTCCTT TATATATTCA GATATTTGTT TCTTTATCGT ATCTTTTGCA CTTTTAAAAT
     4381 CTTTTTGTAG ATTATCATCA TCACTCTTTT TAAGTTTAAA ATAAACATCA GAATAGTTTT
     4441 GTAATAAATC TTCGCTAATG CAGCATTATG TTCAGATAAG GTCGTTAATC TTACCCCGGA
     4501 ATTATATCCA GCTGCATGTC ACCATGCAGA GCAGACTATA TCTCCAACTT GTTAAAGCAA
     4561 GTTGTCTATC GTTTCGAGTC ACTTGACCCT ACTCCCCAAA GGGATAGTCG TTAGGCATTT
     4621 ATGCTGCCAA GGGCATCAAG ACGATGCTGG TATCAATTTA GCACGGGATT GTCTACTAGA
     4681 GAGGTTCCCC GTTTAGATAG ATTACAAGTA TAAGTCACCT TATACTCAGG CCTCAATTAA
     4741 CCGAAGATAA TATCTCCTCT ATAAAAAACT GATGATATTT ATCAATTATT TGTTTAGCCT
     4801 TTTTGTAGTC TTTAGCTCTT TTCTCATCAT CTAAAATCAA ACCTCTTGCT TTTATGTTTT
     4861 CAAGTGTTTT ACCCTGTGGG ATTAACTCAA ATCTTAGAGT TTTACTTAAA CTATATTTAT
     4921 TAACAAATTC TTGATAAATT GACATTAACA CACCTCCTTA AAAATTACAC AACTTTATAC
     4981 GATTTATATT TTACCATGTT TTTATTAATT TTTAAAGTAA TTTTTATATA ACTGTATAAC
     5041 CTATATTTTC TATGGATTCT ATTATCCTAT CTACATCTAC AAAATAATCA TCATATATAA
     5101 CACTTACTTC TTTTTTTTCC TTACTTATTT CACAGGCTAC TACACCATAT GACCATGATT
     5161 ACGAATTCGA GCTCGGTACC TGATATGGGA GTAATATTGC TTTTTATTCT TATTAGGTTT
     5221 TTTAAATATT CTATACCTAA AATATTGTTT GGAGATTGAA GTATTTCATC TATATTGTAC
     5281 TTTGTAAGAG AACTTTTAGT ATTTAATAGA AAATTATTTA AAGCACTATT TCGTGCAGAA
     5341 GGATAGGACA TACCCTGTGA CATTTTTTCC TTTAAAAATA ATTTAAATTG GGTAGGCTCT
     5401 TCTGCAAGAA TTTTTGCAAT AGATTTCAGC AAGTTTATAT TACTATATTC GCTTCCAAAA
     5461 CAAAGATTTT TTACTACACC CAAGTTTTCT AAGAGACTTA CAGCACCATA GGCAAAAAAT
     5521 TCAGCAGAAG ATAGACTGTA GATAACAGGA AGTTCAAATA CCAGGTCTAC TCCATTTAGA
     5581 AGTGCCATTT TGGTTTTAGT CCATTTGTCA ACTATAGATG GTGAACCTCT TTGCACGAAG
     5641 TTACCACTCA TAACTGCTAT TACAGCATCA CATTTTGTAG CAGAACGAGC ACTTTCAATA
     5701 TGATATTTAT GTCCATTGTG AAAGGGATTA TATTCAACTA TTATTCCAGT TACGTTCATA
     5761 GAAATTTTCC TTTCTAAAAT ATTTTATTCC ATGTCAAGAA CTCTGTTTAT TTCATTAAAG
     5821 AACTATAAGT ACAAAGTATA AGGCATTTGA AAAAATAGGC TAGTATATTG ATTGATTATT
     5881 TATTTTAAAA TGCCTAAGTG AAATATATAC ATATTATAAC AATAAAATAA GTATTAGTGT
     5941 AGGATTTTTA AATAGAGTAT CTATTTTCAG ATTAAATTTT TGATTATTTG ATTTACATTA
     6001 TATAATATTG AGTAAAGTAT TGACTAGCAA AATTTTTTGA TACTTTAATT TGTGAAATTT
     6061 CTTATCAAAA GTTATATTTT TGAATAATTT TTATTGAAAA ATACAACTAA AAAGGATTAT
     6121 AGTATAAGTG TGTGTAATTT TGTGTTAAAT TTAAAGGGAG GAAATGAACA TGTAATAACA
     6181 AAAAGCATAA ATGATTCATT TTTAGGAGGA ATATTAAACA TGAAAATATT AGTAGTAAAC
     6241 TGTGGAAGTT CATCTTTAAA ATATCAACTT ATTGATATGC AAGATGAAAG TGTTGTAGCA
     6301 AAGGGTCTTG TAGAAAGAAT AGGAATGGAC GGTTCAATTT TAACACACAA AGTTAATGGA
     6361 GAAAAGTTTG TTACAGAGCA ACCAATGGAA GACCACAAAG TTGCTATACA ATTAGTATTA
     6421 AATGCTCTTG TAGATAAAAA ACATGGTGTA ATAAAAGACA TGTCAGAAAT ATCCGCTGTA
     6481 GGACATAGAG TTTTGCACGG TGGAAAGAAA TATGCAGCAT CCATTCTTAT TGACGAAAAT
     6541 GTAATGAAAG CAATAGAAGA ATGTATCCCA CTAGGACCAC TACATAATCC AGCTAATATA
     6601 ATGGGAATAG ATGCTTGTAA AAAATTAATG CCAAATACTC CAATGGTAGC AGTATTTGAT
     6661 ACAGCATTTC ATCAGACAAT GCCAGATTAT GCTTATACTT ATGCAATACC TTATGATATA
     6721 TCTGAAAAGT ATGATATCAG AAAATATGGT TTTCATGGAA CTTCTCATAG ATTCGTTTCA
     6781 ATTGAAGCAG CTAAATTATT AAAGAAAGAT CCAAAAGATC TTAAGTTAAT AACTTGTCAT
     6841 TTAGGAAATG GAGCTAGCAT ATGTGCAGTA AACCAAGGAA AAGCAGTAGA TACAACTATG
     6901 GGACTTACTC CTCTTGCAGG ACTTGTAATG GGAACTAGAT GCGGTGATAT AGATCCAGCT
     6961 ATAGTACCAT TTGTAATGAA AAGAACAGGC ATGTCTGTAG ATGAAGTGGA TACCTTAATG
     7021 AATAAAAAGT CAGGAATACT TGGAGTATCA GGAGTAAGCA GTGATTTTAG AGATGTAGAA
     7081 GAAGCTGCAA ATTCAGGAAA TGATAGAGCA AAACTTGCAT TAAATATGTA TTATCACAAA
     7141 GTTAAATCTT TCATAGGAGC TTATGTTGCA GTTCCATGGA GATCTCGAGG CCTGCAGACA
     7201 TGCAAGCTTG GCACTGGCCG TCGTTTTACA ACGTCGTGAC TGGGAAAACC CTGGCGTTAC
     7261 CCAACTTAAT CGCCTTGCAG CACATCCCCC TTTCGCCAGC TGGCGTAATA GCGAAGAGGC
     7321 CCGCACCGAT CGCCCTTCCC AACAGTTTTT ATATTTAGTC CCTTGCCTTG CCTACAAGGG
     7381 ATTTCCTATT CCTTTCATTT ACAATTCATA CGTATAAAAT CCAAATTTTT CTTGACATTT
     7441 ATACACATAA ATATTATGAT TTATATAGGT AATCGCTTTC ATAAAATATA TTACCCTTAG
     7501 GAAATCAAAT GATTATAAGT CATATATGAA AACGTTATAT ATAATTGATA TGTTTACATT
     7561 TGTAACTTAG ATTTCTCTTT GATTTCCACA TATATAAATC TTAAGGAGGA GTTTTAATTT
     7621 CTACTGTTGt agatcttttc ctgctacttc acttccaAAT TTCTACTGTT GTAGATGCGC
     7681 AGCCTGAATG GCGAATGGCG CTAGCATAAA AATAAGAAGC CTGCATTTGC AGGCTTCTTA
     7741 TTTTTATGGC GCGCCGCCAT TATTTTTTTG AACAATTGAC AATTCATTTC TTATTTTTTA
     7801 TTAAGTGATA GTCAAAAGGC ATAACAGTGC TGAATAGAAA GAAATTTACA GAAAAGAAAA
     7861 TTATAGAATT TAGTATGATT AATTATACTC ATTTATGAAT GTTTAATTGA ATACAAAAAA
     7921 AAATACTTGT TATGTATTCA ATTACGGGTT AAAATATAGA CAAGTTGAAA AATTTAATAA
     7981 AAAAATAAGT CCTCAGCTCT TATATATTAA GCTACCAACT TAGTATATAA GCCAAAACTT
     8041 AAATGTGCTA CCAACACATC AAGCCGTTAG AGAACTCTAT CTATAGCAAT ATTTCAAATG
     8101 TACCGACATA CAAGAGAAAC ATTAACTATA TATATTCAAT TTATGAGATT ATCTTAACAG
     8161 ATATAAATGT AAATTGCAAT AAGTAAGATT TAGAAGTTTA TAGCCTTTGT GTATTGGAAG
     8221 CAGTACGCAA AGGCTTTTTT ATTTGATAAA AATTAGAAGT ATATTTATTT TTTCATAATT
     8281 AATTTATGAA AATGAAAGGG GGTGAGCAAA GTGACAGAGG AAAGCAGTAT CTTATCAAAT
     8341 AACAAGGTAT TAGCAATATC ATTATTGACT TTAGCAGTAA ACATTATGAC TTTTATAGTG
     8401 CTTGTAGCTA AGTAGTACGA AAGGGGGAGC TTTAAAAAGC TCCTTGGAAT ACATAGAATT
     8461 CATAAATTAA TTTATGAAAA GAAGGGCGTA TATGAAAACT TGTAAAAATT GCAAAGAGTT
     8521 TATTAAAGAT ACTGAAATAT GCAAAATACA TTCGTTGATG ATTCATGATA AAACAGTAGC
     8581 AACCTATTGC AGTAAATACA ATGAGTCAAG ATGTTTACAT AAAGGGAAAG TCCAATGTAT
     8641 TAATTGTTCA AAGATGAACC GATATGGATG GTGTGCCATA AAAATGAGAT GTTTTACAGA
     8701 GGAAGAACAG AAAAAAGAAC GTACATGCAT TAAATATTAT GCAAGGAGCT TTAAAAAAGC
     8761 TCATGTAAAG AAGAGTAAAA AGAAAAAATA ATTTATTTAT TAATTTAATA TTGAGAGTGC
     8821 CGACACAGTA TGCACTAAAA AATATATCTG TGGTGTAGTG AGCCGATACA AAAGGATAGT
     8881 CACTCGCATT TTCATAATAC ATCTTATGTT ATGATTATGT GTCGGTGGGA CTTCACGACG
     8941 AAAACCCACA ATAAAAAAAG AGTTCGGGGT AGGGTTAAGC ATAGTTGAGG CAACTAAACA
     9001 ATCAAGCTAG GATATGCAGT AGCAGACCGT AAGGTCGTTG TTTAGGTGTG TTGTAATACA
     9061 TACGCTATTA AGATGTAAAA ATACGGATAC CAATGAAGGG AAAAGTATAA TTTTTGGATG
     9121 TAGTTTGTTT GTTCATCTAT GGGCAAACTA CGTCCAAAGC CGTTTCCAAA TCTGCTAAAA
     9181 AGTATATCCT TTCTAAAATC AAAGTCAAGT ATGAAATCAT AAATAAAGTT TAATTTTGAA
     9241 GTTATTATGA TATTATGTTT TTCTATTAAA ATAAATTAAG TATATAGAAT AGTTTAATAA
     9301 TAGTATATAC TTAATGTGAT AAGTGTCTGA CAGTGTCACA GAAAGGATGA TTGTTATGGA
     9361 TTATAAGCGG CCGGCCAGTG GGCAAGTTGA AAAATTCACA AAAATGTGGT ATAATATCTT
     9421 TGTTCATTAG AGCGATAAAC TTGAATTTGA GAGGGAACTT AGATGGTATT TGAAAAAATT
     9481 GATAAAAATA GTTGGAACAG AAAAGAGTAT TTTGACCACT ACTTTGCAAG TGTACCTTGT
     9541 ACCTACAGCA TGACCGTTAA AGTGGATATC ACACAAATAA AGGAAAAGGG AATGAAACTA
     9601 TATCCTGCAA TGCTTTATTA TATTGCAATG ATTGTAAACC GCCATTCAGA GTTTAGGACG
     9661 GCAATCAATC AAGATGGTGA ATTGGGGATA TATGATGAGA TGATACCAAG CTATACAATA
     9721 TTTCACAATG ATACTGAAAC ATTTTCCAGC CTTTGGACTG AGTGTAAGTC TGACTTTAAA
     9781 TCATTTTTAG CAGATTATGA AAGTGATACG CAACGGTATG GAAACAATCA TAGAATGGAA
     9841 GGAAAGCCAA ATGCTCCGGA AAACATTTTT AATGTATCTA TGATACCGTG GTCAACCTTC
     9901 GATGGCTTTA ATCTGAATTT GCAGAAAGGA TATGATTATT TGATTCCTAT TTTTACTATG
     9961 GGGAAATATT ATAAAGAAGA TAACAAAATT ATACTTCCTT TGGCAATTCA AGTTCATCAC
    10021 GCAGTATGTG ACGGATTTCA CATTTGCCGT TTTGTAAACG AATTGCAGGA ATTGATAAAT
    10081 AGTTAACTTC AGGTTTGTCT GTAACTAAAA ACAAGTATTT AAGCAAAAAC ATCGTAGAAA
    10141 TACGGTGTTT TTTGTTACCC TAAGTTTAAA CTCCTTTTTG ATAATCTCAT GACCAAAATC
    10201 CCTTAACGTG AGTTTTCGTT CCACTGAGCG TCAGACCCCG TAGAAAAGAT CAAAGGATCT
    10261 TCTTGAGATC CTTTTTTTCT GCGCGTAATC TGCTGCTTGC AAACAAAAAA ACCACCGCTA
    10321 CCAGCGGTGG TTTGTTTGCC GGATCAAGAG CTACCAACTC TTTTTCCGAA GGTAACTGGC
    10381 TTCAGCAGAG CGCAGATACC AAATACTGTT CTTCTAGTGT AGCCGTAGTT AGGCCACCAC
    10441 TTCAAGAACT CTGTAGCACC GCCTACATAC CTCGCTCTGC TAATCCTGTT ACCAGTGGCT
    10501 GCTGCCAGTG GCGATAAGTC GTGTCTTACC GGGTTGGACT CAAGACGATA GTTACCGGAT
    10561 AAGGCGCAGC GGTCGGGCTG AACGGGGGGT TCGTGCACAC AGCCCAGCTT GGAGCGAACG
    10621 ACCTACACCG AACTGAGATA CCTACAGCGT GAGCTATGAG AAAGCGCCAC GCTTCCCGAA
    10681 GGGAGAAAGG CGGACAGGTA TCCGGTAAGC GGCAGGGTCG GAACAGGAGA GCGCACGAGG
    10741 GAGCTTCCAG GGGGAAACGC CTGGTATCTT TATAGTCCTG TCGGGTTTCG CCACCTCTGA
    10801 CTTGAGCGTC GATTTTTGTG ATGCTCGTCA GGGGGGCGGA GCCTATGGAA AAACGCCAGC
    10861 AACGCGGCCT TTTTACGGTT CCTGGCCTTT TGCTGGCCTT TTGCTCACAT GTTCTTTCCT
    10921 GCGTTATCCC CTGATTCTGT GGATAACCGT ATTACCGCCT TTGAGTGAGC TGATACCGCT
    10981 CGCCGCAGCC GAACGACCGA GCGCAGCGAG TCAGTGAGCG AGGAAGCGGA AGAGCGCCCA
    11041 ATACGCAGGG CCCCCTGCTT CGGGGTCATT ATAGCGATTT TTTCGGTATA TCCATCCTTT
    11101 TTCGCACGAT ATACAGGATT TTGCCAAAGG GTTCGTGTAG A
//
